# Supplementary material for: Effects of the monolaurin based feed additive MGOsyn on methane production, rumen fermentation, and microbial communities using rumen fluid from Hanwoo steers in an in vitro study
Source: Front Microbiol. 2025 Nov 10;16:1699688. doi: 10.3389/fmicb.2025.1699688 (PMC12643466; doi:10.3389/fmicb.2025.1699688)
Supplement: Supplementary file 2 [file Supplementary_file_2.xlsx]

## Sheet: List of Supplemental Tables
List of Supplementary Tables
Table S1. Chemical composition of substrate
Table S2. Correlation coefficients between VFAs, A:P ratio, CH₄ production, MGOsyn supplementation, and bacterial genera
Table S3. Nodes of CON
Table S4. Nodes of MGOsyn LOW
Table S5. Nodes of MGOsyn HIGH
Table S6. Edges of CON
Table S7. Edges of MGOsyn LOW
Table S8. Edges of MGOsyn HIGH

## Sheet: Table S1
Table S1. Chemical composition of substrate
Nutritional component	Concentrate feed (%)
Moisture	9.6
Crude Protein	16.7
Crude Fat	3.18
Crude Fiber	8.8
Ash	7.4
Calcium	1.24
Phosphorus	0.49
ADF	14.9
NDF	31.57

## Sheet: Table S2
Table S2. Correlation coefficients between VFAs, A:P ratio, CH₄ production, MGOsyn supplementation, and bacterial genera
Genus	A:P ratio	Acetic acid	Butyric acid	CH4	Isobutyric acid	Isovaleric acid	Lactic acid	MGOsyn	Propionic acid	Valeric acid	2-Methylbutyric acid
Unclassified Succinivibrionaceae	0.408846	0.356004	0.942254	0.372013	0.39669	0.550188	-0.577928	-0.378547	-0.368949	0.857183	0.897869
Unclassified Lachnospiraceae	-0.63721	-0.442	-0.231171	-0.499087	-0.549263	-0.168293	0.11836	0.419314	0.454945	-0.281104	-0.192335
Unclassified Ruminococcaceae	0.825059	0.830367	0.284803	0.872941	0.808175	0.571456	0.173841	-0.856099	-0.806326	0.430903	0.312544
SP3-e08	0.478829	0.417958	0.946878	0.537761	0.41241	0.726803	-0.584401	-0.495023	-0.467891	0.893246	0.956125
Ruminococcaceae UCG-010	0.898725	0.896945	0.425355	0.942924	0.82297	0.649129	0.0425355	-0.943456	-0.900643	0.525221	0.451246
Christensenellaceae R-7 group	0.780859	0.886773	0.320866	0.825059	0.785058	0.57238	0.202506	-0.891042	-0.810949	0.450322	0.339359
Ruminococcaceae UCG-014	-0.250464	-0.133155	0.514125	-0.125232	-0.249665	0.201581	-0.403163	0.157243	0.225623	0.417958	0.547414
Pseudobutyrivibrio	0.920824	0.943179	0.41056	0.920824	0.861807	0.554811	0.0221924	-0.943456	-0.904342	0.508577	0.427205
Unclassified Rikenellaceae	0.50277	0.462343	0.924685	0.578278	0.471589	0.756393	-0.532619	-0.529966	-0.490083	0.908041	0.945028
Anaerovibrio	-0.944766	-0.865505	-0.460493	-0.98344	-0.898794	-0.669472	0.0184937	0.943456	0.954275	-0.552962	-0.482686
Prevotella 1	0.918983	0.886773	0.42628	0.891358	0.864581	0.563133	0.0212678	-0.943456	-0.9552	0.478062	0.411485
Unclassified Muribaculaceae	0.8711	0.888623	0.489159	0.926349	0.899719	0.742522	0.0693514	-0.943456	-0.892321	0.627861	0.509502
Succinivibrionaceae UCG-001	-0.942924	-0.858108	-0.442	-0.965024	-0.8803	-0.628786	0.0332887	0.943456	0.972769	-0.508577	-0.456795
Prevotella 7	-0.889516	-0.908041	-0.427205	-0.920824	-0.824819	-0.602895	-0.0591799	0.931809	0.887698	-0.517824	-0.443849
Lachnospiraceae XPB1014 group	-0.933716	-0.849786	-0.346757	-0.917141	-0.877526	-0.54279	0.00277406	0.885218	0.886773	-0.463267	-0.363401
Lachnoclostridium 1	-0.928191	-0.816497	-0.328263	-0.88215	-0.810949	-0.57238	-0.0416108	0.867747	0.83684	-0.450322	-0.324565
Methanobrevibacter	0.138124	0.0702761	0.780434	0.184165	0.170142	0.340284	-0.612142	-0.110652	-0.181238	0.636183	0.773037
[Eubacterium] ventriosum group	-0.707193	-0.746221	0.017569	-0.651944	-0.579778	-0.230247	-0.152573	0.762918	0.757317	-0.0434602	0.00462343
Schwartzia	-0.937399	-0.85256	-0.436451	-0.970549	-0.858108	-0.643581	0.0573305	0.943456	0.967221	-0.506728	-0.462343
Ruminococcaceae NK4A214 group	-0.110499	0.0601045	0.418882	-0.0828742	-0.121134	-0.0638033	-0.448472	0.0465904	0.0582552	0.272782	0.439226
Ruminococcaceae UCG-002	0.911616	0.829443	0.481761	0.924508	0.825744	0.746221	0.0601045	-0.943456	-0.918212	0.564983	0.468815
Unclassified Lachnospiraceae	0.887675	0.90989	0.405012	0.918983	0.785982	0.604744	0.0166443	-0.937633	-0.883999	0.497481	0.434602
Unclassified Prevotellaceae	0.867417	0.823895	0.335661	0.841633	0.831292	0.507652	0.0379121	-0.896866	-0.934857	0.385594	0.326414
Succinivibrio	-0.812167	-0.732351	-0.316242	-0.906091	-0.904342	-0.693514	-0.221924	0.821156	0.815572	-0.49933	-0.343983
CPla-4 termite group	-0.931874	-0.86643	-0.424431	-0.928191	-0.818346	-0.616765	0.032364	0.943456	0.942254	-0.487309	-0.431828
Unclassified F082	0.922666	0.847936	0.503953	0.955816	0.86643	0.783208	0.0582552	-0.943456	-0.899719	0.624163	0.505803
Unclassified WCHB1-41	0.230206	0.147025	0.761016	0.171273	0.143326	0.256138	-0.659301	-0.16889	-0.228397	0.577928	0.71848
Pseudoscardovia	-0.947673	-0.875811	-0.453165	-0.927412	-0.833269	-0.657552	0.0129476	0.9436	0.913729	-0.541023	-0.45039
Unclassified WCHB1-41	0.488037	0.424431	0.897869	0.434629	0.352305	0.505803	-0.707384	-0.471728	-0.491008	0.759167	0.873828
Prevotellaceae UCG-001	0.854525	0.843313	0.445698	0.917141	0.821121	0.710158	0.0184937	-0.943456	-0.932083	0.530769	0.471589
Moryella	0.173115	0.0601045	0.799853	0.274406	0.172916	0.441075	-0.670397	-0.157243	-0.25059	0.651903	0.822045
Selenomonas 1	-0.917141	-0.890472	-0.489159	-0.937399	-0.916363	-0.648204	-0.0249665	0.925985	0.907116	-0.596422	-0.496556
[Eubacterium] coprostanoligenes group	0.773492	0.804476	0.308845	0.841633	0.787832	0.665773	0.268159	-0.850275	-0.765639	0.477138	0.325489
Succiniclasticum	-0.909774	-0.827593	-0.448472	-0.952132	-0.801702	-0.71848	0.0286652	0.943456	0.936706	-0.526146	-0.470665
Ruminococcaceae UCG-005	0.911616	0.951501	0.429979	0.917141	0.894171	0.577928	0.0397615	-0.943456	-0.89602	0.546489	0.446623
Unclassified Prevotellaceae	-0.451273	-0.473511	0.434668	-0.408908	-0.47721	-0.118378	-0.715816	0.4718	0.397675	0.21086	0.451315
Candidatus Soleaferrea	0.891358	0.883999	0.486384	0.931874	0.854409	0.758242	0.085071	-0.943456	-0.869204	0.623238	0.497481
Unclassified Rhodospirillales	0.0184165	-0.130381	0.71848	0.0644577	-0.0138703	0.306071	-0.74992	0.029119	-0.0767489	0.539092	0.724029

## Sheet: Table S3
Table S3. Nodes of CON
Id	label	node
Genus1	Succinivibrionaceae_unknown	Genus1
Genus104	Family XIII_unknown	Genus104
Genus105	Shuttleworthia	Genus105
Genus106	Ruminococcaceae_uncultured	Genus106
Genus107	Ruminococcaceae_unknown	Genus107
Genus11	SP3-e08	Genus11
Genus113	Ruminococcaceae UCG-010	Genus113
Genus119	Rhodospirillales_uncultured_uncultured bacterium	Genus119
Genus120	Papillibacter	Genus120
Genus122	Howardella	Genus122
Genus123	Ruminiclostridium 1	Genus123
Genus124	Prevotellaceae UCG-004	Genus124
Genus134	[Eubacterium] ruminantium group	Genus134
Genus137	Roseburia	Genus137
Genus138	[Ruminococcus] gauvreauii group	Genus138
Genus139	Victivallaceae_uncultured rumen bacterium	Genus139
Genus14	Pseudobutyrivibrio	Genus14
Genus140	Prevotellaceae YAB2003 group	Genus140
Genus141	Bacteroidetes B-2_uncultured rumen bacterium	Genus141
Genus145	[Eubacterium] saphenum group	Genus145
Genus146	Lachnospiraceae N007 group	Genus146
Genus149	Bacteroidales UCG-001_uncultured rumen bacterium	Genus149
Genus15	Rikenellaceae_unknown	Genus15
Genus152	Ruminococcaceae UCG-004	Genus152
Genus154	Lachnoclostridium 10	Genus154
Genus156	Solobacterium	Genus156
Genus160	Acetitomaculum	Genus160
Genus161	Lachnobacterium	Genus161
Genus163	Family XIII UCG-001	Genus163
Genus169	Pirellulaceae_unknown	Genus169
Genus171	Bradymonadales_uncultured rumen bacterium	Genus171
Genus173	M2PT2-76 termite group	Genus173
Genus174	Peptococcaceae_uncultured	Genus174
Genus177	Sutterella	Genus177
Genus18	Muribaculaceae_uncultured rumen bacterium	Genus18
Genus180	uncultured Mollicutes bacterium	Genus180
Genus183	Pirellula	Genus183
Genus185	Anaerofustis	Genus185
Genus190	[Eubacterium] hallii group	Genus190
Genus195	Victivallis	Genus195
Genus196	Desulfuromonas	Genus196
Genus20	Lachnospiraceae XPB1014 group	Genus20
Genus201	Atopobium	Genus201
Genus206	Fibrobacter	Genus206
Genus208	Dysgonomonadaceae_uncultured	Genus208
Genus209	Brevundimonas	Genus209
Genus213	Syntrophococcus	Genus213
Genus214	Candidatus Pacebacteria_uncultured bacterium	Genus214
Genus215	Izimaplasmatales_uncultured rumen bacterium	Genus215
Genus216	Gammaproteobacteria_unknown	Genus216
Genus217	Synergistaceae_unknown	Genus217
Genus220	Pyramidobacter	Genus220
Genus224	Clostridiales vadinBB60 group_uncultured prokaryote	Genus224
Genus226	uncultured Paenibacillaceae bacterium	Genus226
Genus229	Allorhizobium-Neorhizobium-Pararhizobium-Rhizobium	Genus229
Genus23	[Eubacterium] ventriosum group	Genus23
Genus230	Gastranaerophilales_Ambiguoustaxa	Genus230
Genus237	Atopobiaceae_unknown	Genus237
Genus239	Mollicutes RF39_gut metagenome	Genus239
Genus245	unidentified rumen bacterium RF39	Genus245
Genus246	Erysipelatoclostridium	Genus246
Genus247	Lachnoclostridium 12	Genus247
Genus249	Rickettsiales_uncultured_uncultured rumen bacterium	Genus249
Genus25	Ruminococcaceae NK4A214 group	Genus25
Genus252	Aquabacterium	Genus252
Genus253	Eggerthellaceae_unknown	Genus253
Genus255	Porphyromonas	Genus255
Genus257	Coriobacteriales_unknown	Genus257
Genus26	Butyrivibrio 2	Genus26
Genus261	Xanthobacteraceae_unknown	Genus261
Genus263	hoa5-07d05 gut group	Genus263
Genus265	Absconditabacteriales (SR1)_unknown	Genus265
Genus269	Bacteroidia_unknown	Genus269
Genus27	Ruminococcaceae UCG-002	Genus27
Genus273	GCA-900066225	Genus273
Genus274	Proteobacteria_unknown	Genus274
Genus275	0319-6G20_uncultured rumen bacterium	Genus275
Genus28	Lachnospiraceae_uncultured	Genus28
Genus280	Desulfobulbus	Genus280
Genus282	Lachnospiraceae NK4B4 group	Genus282
Genus287	Raoultibacter	Genus287
Genus29	Prevotellaceae_unknown	Genus29
Genus291	Desulfovibrionaceae_unknown	Genus291
Genus292	Paracaedibacteraceae_uncultured	Genus292
Genus297	Oscillibacter	Genus297
Genus3	Succinivibrio	Genus3
Genus30	CPla-4 termite group	Genus30
Genus303	NEE9_uncultured rumen bacterium	Genus303
Genus306	Alphaproteobacteria bacterium canine oral taxon 081	Genus306
Genus31	F082_uncultured bacterium	Genus31
Genus312	XBB1006	Genus312
Genus32	WCHB1-41_uncultured rumen bacterium	Genus32
Genus325	Clostridia_unknown	Genus325
Genus329	Rhodocyclaceae_unknown	Genus329
Genus338	Acinetobacter	Genus338
Genus340	Sphingomonas	Genus340
Genus348	Lachnospiraceae UCG-004	Genus348
Genus364	Deltaproteobacteria_unknown	Genus364
Genus367	Macellibacteroides	Genus367
Genus38	[Eubacterium] coprostanoligenes group	Genus38
Genus39	Anaerobiospirillum	Genus39
Genus391	[Eubacterium] cellulosolvens group	Genus391
Genus392	p-2534-18B5 gut group_uncultured bacterium	Genus392
Genus393	P3OB-42_unknown	Genus393
Genus40	Ruminococcaceae UCG-005	Genus40
Genus41	Prevotellaceae_uncultured	Genus41
Genus414	Coriobacteriaceae UCG-002	Genus414
Genus42	Candidatus Soleaferrea	Genus42
Genus422	Prevotellaceae_uncultured bacterium	Genus422
Genus423	Paludibacteraceae_uncultured	Genus423
Genus425	Tyzzerella	Genus425
Genus426	Blvii28 wastewater-sludge group	Genus426
Genus427	M2PB4-65 termite group_uncultured bacterium	Genus427
Genus44	Christensenellaceae_unknown	Genus44
Genus455	Saccharimonadales_uncultured bacterium	Genus455
Genus458	unidentified rumen bacterium RFN46	Genus458
Genus459	Micrococcaceae_unknown	Genus459
Genus46	Muribaculaceae_uncultured bacterium	Genus46
Genus460	Planctomycetes_unknown	Genus460
Genus461	Syntrophomonadaceae_uncultured	Genus461
Genus462	Alphaproteobacteria_unknown	Genus462
Genus463	Coxiella	Genus463
Genus464	uncultured gamma proteobacterium	Genus464
Genus47	U29-B03	Genus47
Genus477	Ruminococcaceae_uncultured rumen bacterium	Genus477
Genus478	uncultured Firmicutes bacterium	Genus478
Genus48	[Eubacterium] oxidoreducens group	Genus48
Genus5	Rikenellaceae RC9 gut group	Genus5
Genus50	Ruminococcus 2	Genus50
Genus53	F005	Genus53
Genus54	unidentified rumen bacterium RFP12	Genus54
Genus55	Clostridiales_unknown	Genus55
Genus58	Treponema 2	Genus58
Genus59	Bacteroidales RF16 group_unknown	Genus59
Genus6	Ruminobacter	Genus6
Genus60	F082_uncultured rumen bacterium	Genus60
Genus62	Anaerovorax	Genus62
Genus63	F082_unknown	Genus63
Genus65	Selenomonas	Genus65
Genus66	Bacteroidales_uncultured_uncultured bacterium	Genus66
Genus67	Lactobacillus	Genus67
Genus7	Succinivibrionaceae UCG-002	Genus7
Genus70	WCHB1-41_Ambiguoustaxa	Genus70
Genus74	Bacteria_unknown	Genus74
Genus76	Veillonellaceae UCG-001	Genus76
Genus77	Erysipelotrichaceae_uncultured	Genus77
Genus8	Desulfovibrio	Genus8
Genus80	CAG-352	Genus80
Genus81	F082_Ambiguoustaxa	Genus81
Genus86	Erysipelotrichaceae UCG-004	Genus86
Genus9	Candidatus Saccharimonas	Genus9
Genus94	Lachnospiraceae UCG-006	Genus94
Genus95	Bacteroidales RF16 group_uncultured bacterium	Genus95
Genus97	Lachnospiraceae UCG-008	Genus97

## Sheet: Table S4
Table S4. Nodes of MGOsyn LOW
Id	label	node
Genus1	Succinivibrionaceae_unknown	Genus1
Genus10	Lachnospiraceae_unknown	Genus10
Genus108	Sediminispirochaeta	Genus108
Genus11	SP3-e08	Genus11
Genus111	unidentified rumen bacterium RFN4	Genus111
Genus113	Ruminococcaceae UCG-010	Genus113
Genus115	Bifidobacteriaceae_uncultured	Genus115
Genus116	Coprococcus 1	Genus116
Genus117	Mollicutes RF39_unknown	Genus117
Genus118	Oribacterium	Genus118
Genus120	Papillibacter	Genus120
Genus121	Anaeroplasma	Genus121
Genus123	Ruminiclostridium 1	Genus123
Genus125	Allisonella	Genus125
Genus128	Mollicutes RF39_uncultured bacterium	Genus128
Genus13	Ruminococcaceae UCG-014	Genus13
Genus130	Spirochaetaceae_unknown	Genus130
Genus132	p-251-o5_uncultured rumen bacterium	Genus132
Genus133	Gastranaerophilales_uncultured bacterium	Genus133
Genus136	vadinBE97_unknown	Genus136
Genus137	Roseburia	Genus137
Genus139	Victivallaceae_uncultured rumen bacterium	Genus139
Genus140	Prevotellaceae YAB2003 group	Genus140
Genus143	Ruminococcaceae UCG-013	Genus143
Genus144	Lachnospiraceae UCG-009	Genus144
Genus145	[Eubacterium] saphenum group	Genus145
Genus148	Sphaerochaeta	Genus148
Genus149	Bacteroidales UCG-001_uncultured rumen bacterium	Genus149
Genus15	Rikenellaceae_unknown	Genus15
Genus150	Clostridiales vadinBB60 group_uncultured rumen bacterium	Genus150
Genus151	[Eubacterium] nodatum group	Genus151
Genus152	Ruminococcaceae UCG-004	Genus152
Genus16	Anaerovibrio	Genus16
Genus160	Acetitomaculum	Genus160
Genus163	Family XIII UCG-001	Genus163
Genus167	Ruminiclostridium 9	Genus167
Genus168	Saccharimonadales_unknown	Genus168
Genus17	Prevotella 1	Genus17
Genus171	Bradymonadales_uncultured rumen bacterium	Genus171
Genus173	M2PT2-76 termite group	Genus173
Genus177	Sutterella	Genus177
Genus178	Lachnoclostridium	Genus178
Genus185	Anaerofustis	Genus185
Genus186	Marinifilaceae_uncultured	Genus186
Genus19	Succinivibrionaceae UCG-001	Genus19
Genus190	[Eubacterium] hallii group	Genus190
Genus192	Campylobacter	Genus192
Genus197	Lachnospiraceae FE2018 group	Genus197
Genus199	Ruminiclostridium 5	Genus199
Genus2	Prevotella 7	Genus2
Genus20	Lachnospiraceae XPB1014 group	Genus20
Genus200	Mollicutes RF39_Ambiguoustaxa	Genus200
Genus21	Lachnoclostridium 1	Genus21
Genus210	Methanosphaera	Genus210
Genus216	Gammaproteobacteria_unknown	Genus216
Genus219	Succinimonas	Genus219
Genus220	Pyramidobacter	Genus220
Genus225	Acidaminococcus	Genus225
Genus23	[Eubacterium] ventriosum group	Genus23
Genus233	Hydrogenoanaerobacterium	Genus233
Genus234	Mollicutes RF39_metagenome	Genus234
Genus236	COB P4-1 termite group_Ambiguoustaxa	Genus236
Genus238	NEE9_uncultured bacterium	Genus238
Genus239	Mollicutes RF39_gut metagenome	Genus239
Genus24	Schwartzia	Genus24
Genus243	Ciceribacter	Genus243
Genus244	Mollicutes_unknown	Genus244
Genus247	Lachnoclostridium 12	Genus247
Genus250	Mitsuokella	Genus250
Genus252	Aquabacterium	Genus252
Genus26	Butyrivibrio 2	Genus26
Genus27	Ruminococcaceae UCG-002	Genus27
Genus272	Vermiphilaceae_unknown	Genus272
Genus273	GCA-900066225	Genus273
Genus280	Desulfobulbus	Genus280
Genus288	Corynebacterium 1	Genus288
Genus289	SAR324 clade(Marine group B)_unknown	Genus289
Genus29	Prevotellaceae_unknown	Genus29
Genus290	unidentified rumen bacterium RF3	Genus290
Genus291	Desulfovibrionaceae_unknown	Genus291
Genus294	MVP-15_unknown	Genus294
Genus298	Bradyrhizobium	Genus298
Genus299	Prevotella 9	Genus299
Genus3	Succinivibrio	Genus3
Genus30	CPla-4 termite group	Genus30
Genus305	Saccharimonadaceae_unknown	Genus305
Genus308	Rhodobacteraceae_unknown	Genus308
Genus31	F082_uncultured bacterium	Genus31
Genus315	Unassigned_unknown	Genus315
Genus317	Coriobacteriales Incertae Sedis_uncultured	Genus317
Genus329	Rhodocyclaceae_unknown	Genus329
Genus33	Pseudoscardovia	Genus33
Genus336	Roseomonas	Genus336
Genus337	Streptococcus	Genus337
Genus34	WCHB1-41_unknown	Genus34
Genus345	Coriobacteriales Incertae Sedis_unknown	Genus345
Genus348	Lachnospiraceae UCG-004	Genus348
Genus349	Bosea	Genus349
Genus35	Prevotellaceae UCG-001	Genus35
Genus350	Sharpea	Genus350
Genus351	uncultured Porphyromonadaceae bacterium	Genus351
Genus36	Moryella	Genus36
Genus365	Candidatus Moranbacteria_uncultured bacterium	Genus365
Genus366	Mollicutes RF39_uncultured prokaryote	Genus366
Genus37	Selenomonas 1	Genus37
Genus378	Candidatus Methanomethylophilus	Genus378
Genus382	Aminobacter	Genus382
Genus383	Neisseria	Genus383
Genus384	BRC1_unknown	Genus384
Genus385	Luteolibacter	Genus385
Genus386	Synergistaceae_uncultured	Genus386
Genus387	Thermomonas	Genus387
Genus388	Acholeplasmatales bacterium canine oral taxon 316	Genus388
Genus389	Proteiniphilum	Genus389
Genus39	Anaerobiospirillum	Genus39
Genus392	p-2534-18B5 gut group_uncultured bacterium	Genus392
Genus4	Succiniclasticum	Genus4
Genus40	Ruminococcaceae UCG-005	Genus40
Genus400	Subgroup 6_unknown	Genus400
Genus401	Undibacterium	Genus401
Genus403	Fermentimonas	Genus403
Genus415	Luteimonas	Genus415
Genus417	Pedosphaeraceae_uncultured rumen bacterium	Genus417
Genus418	JGI 0000069-P22_uncultured bacterium	Genus418
Genus419	Bacteroidetes vadinHA17_unknown	Genus419
Genus42	Candidatus Soleaferrea	Genus42
Genus420	Achromobacter	Genus420
Genus422	Prevotellaceae_uncultured bacterium	Genus422
Genus431	uncultured_unknown	Genus431
Genus436	Pseudoxanthomonas	Genus436
Genus44	Christensenellaceae_unknown	Genus44
Genus448	uncultured candidate division SPAM bacterium	Genus448
Genus449	Terrimonas	Genus449
Genus450	Sphingopyxis	Genus450
Genus451	Family XI_uncultured	Genus451
Genus452	Peptococcus	Genus452
Genus453	Dialister	Genus453
Genus454	Weissella	Genus454
Genus46	Muribaculaceae_uncultured bacterium	Genus46
Genus462	Alphaproteobacteria_unknown	Genus462
Genus468	Selenomonadales_unknown	Genus468
Genus473	Lentimicrobiaceae_unknown	Genus473
Genus474	Candidatus Arthromitus	Genus474
Genus475	Ellin6067	Genus475
Genus476	Corynebacteriaceae_unknown	Genus476
Genus48	[Eubacterium] oxidoreducens group	Genus48
Genus49	Bacteroidales_uncultured_uncultured rumen bacterium	Genus49
Genus5	Rikenellaceae RC9 gut group	Genus5
Genus50	Ruminococcus 2	Genus50
Genus51	Veillonellaceae_uncultured	Genus51
Genus52	Absconditabacteriales (SR1)_uncultured rumen bacterium	Genus52
Genus54	unidentified rumen bacterium RFP12	Genus54
Genus56	Olsenella	Genus56
Genus57	Prevotellaceae UCG-003	Genus57
Genus58	Treponema 2	Genus58
Genus60	F082_uncultured rumen bacterium	Genus60
Genus64	Elusimicrobium	Genus64
Genus67	Lactobacillus	Genus67
Genus70	WCHB1-41_Ambiguoustaxa	Genus70
Genus71	Saccharofermentans	Genus71
Genus72	Family XIII A011 group	Genus72
Genus73	Christensenellaceae_uncultured	Genus73
Genus75	Bifidobacterium	Genus75
Genus77	Erysipelotrichaceae_uncultured	Genus77
Genus78	Bacteroidales_unknown	Genus78
Genus79	Clostridia_uncultured organism	Genus79
Genus80	CAG-352	Genus80
Genus81	F082_Ambiguoustaxa	Genus81
Genus85	Ruminococcus 1	Genus85
Genus86	Erysipelotrichaceae UCG-004	Genus86
Genus88	Candidatus Endomicrobium	Genus88
Genus89	p-1088-a5 gut group	Genus89
Genus9	Candidatus Saccharimonas	Genus9
Genus90	Bacteroidales BS11 gut group_uncultured rumen bacterium	Genus90
Genus91	Clostridiales vadinBB60 group_unknown	Genus91
Genus92	Gastranaerophilales_uncultured rumen bacterium	Genus92
Genus93	Veillonellaceae_unknown	Genus93
Genus94	Lachnospiraceae UCG-006	Genus94
Genus95	Bacteroidales RF16 group_uncultured bacterium	Genus95
Genus97	Lachnospiraceae UCG-008	Genus97
Genus99	Gastranaerophilales_unknown	Genus99

## Sheet: Table S5
Table S5. Nodes of MGOsyn HIGH
Id	label	node
Genus1	Succinivibrionaceae_unknown	Genus1
Genus10	Lachnospiraceae_unknown	Genus10
Genus101	Family XIII_uncultured	Genus101
Genus102	Lachnospiraceae NK3A20 group	Genus102
Genus105	Shuttleworthia	Genus105
Genus106	Ruminococcaceae_uncultured	Genus106
Genus107	Ruminococcaceae_unknown	Genus107
Genus109	[Anaerorhabdus] furcosa group	Genus109
Genus11	SP3-e08	Genus11
Genus110	vadinBE97_uncultured bacterium	Genus110
Genus111	unidentified rumen bacterium RFN4	Genus111
Genus112	Coriobacteriales_uncultured_uncultured bacterium	Genus112
Genus113	Ruminococcaceae UCG-010	Genus113
Genus114	Eggerthellaceae_uncultured	Genus114
Genus115	Bifidobacteriaceae_uncultured	Genus115
Genus117	Mollicutes RF39_unknown	Genus117
Genus118	Oribacterium	Genus118
Genus119	Rhodospirillales_uncultured_uncultured bacterium	Genus119
Genus12	Christensenellaceae R-7 group	Genus12
Genus120	Papillibacter	Genus120
Genus122	Howardella	Genus122
Genus125	Allisonella	Genus125
Genus127	Lachnospiraceae UCG-010	Genus127
Genus128	Mollicutes RF39_uncultured bacterium	Genus128
Genus13	Ruminococcaceae UCG-014	Genus13
Genus130	Spirochaetaceae_unknown	Genus130
Genus131	horsej-a03	Genus131
Genus133	Gastranaerophilales_uncultured bacterium	Genus133
Genus134	[Eubacterium] ruminantium group	Genus134
Genus137	Roseburia	Genus137
Genus139	Victivallaceae_uncultured rumen bacterium	Genus139
Genus140	Prevotellaceae YAB2003 group	Genus140
Genus144	Lachnospiraceae UCG-009	Genus144
Genus145	[Eubacterium] saphenum group	Genus145
Genus146	Lachnospiraceae N007 group	Genus146
Genus147	Turicibacter	Genus147
Genus148	Sphaerochaeta	Genus148
Genus149	Bacteroidales UCG-001_uncultured rumen bacterium	Genus149
Genus15	Rikenellaceae_unknown	Genus15
Genus150	Clostridiales vadinBB60 group_uncultured rumen bacterium	Genus150
Genus151	[Eubacterium] nodatum group	Genus151
Genus152	Ruminococcaceae UCG-004	Genus152
Genus156	Solobacterium	Genus156
Genus158	uncultured rumen bacterium 4C0d-2	Genus158
Genus16	Anaerovibrio	Genus16
Genus161	Lachnobacterium	Genus161
Genus164	Romboutsia	Genus164
Genus166	Pseudoramibacter	Genus166
Genus167	Ruminiclostridium 9	Genus167
Genus168	Saccharimonadales_unknown	Genus168
Genus169	Pirellulaceae_unknown	Genus169
Genus17	Prevotella 1	Genus17
Genus172	Victivallaceae_uncultured bacterium	Genus172
Genus175	Suttonella	Genus175
Genus178	Lachnoclostridium	Genus178
Genus179	Parasutterella	Genus179
Genus18	Muribaculaceae_uncultured rumen bacterium	Genus18
Genus184	Escherichia-Shigella	Genus184
Genus188	Z20	Genus188
Genus189	Clostridium sensu stricto 1	Genus189
Genus19	Succinivibrionaceae UCG-001	Genus19
Genus190	[Eubacterium] hallii group	Genus190
Genus194	Basfia	Genus194
Genus195	Victivallis	Genus195
Genus197	Lachnospiraceae FE2018 group	Genus197
Genus198	Prevotellaceae Ga6A1 group	Genus198
Genus199	Ruminiclostridium 5	Genus199
Genus2	Prevotella 7	Genus2
Genus20	Lachnospiraceae XPB1014 group	Genus20
Genus200	Mollicutes RF39_Ambiguoustaxa	Genus200
Genus201	Atopobium	Genus201
Genus203	Muribaculaceae_unknown	Genus203
Genus207	Denitrobacterium	Genus207
Genus209	Brevundimonas	Genus209
Genus21	Lachnoclostridium 1	Genus21
Genus210	Methanosphaera	Genus210
Genus211	Mollicutes RF39_uncultured rumen bacterium	Genus211
Genus212	[Eubacterium] xylanophilum group	Genus212
Genus213	Syntrophococcus	Genus213
Genus217	Synergistaceae_unknown	Genus217
Genus219	Succinimonas	Genus219
Genus22	Methanobrevibacter	Genus22
Genus220	Pyramidobacter	Genus220
Genus221	Megasphaera	Genus221
Genus222	Akkermansia	Genus222
Genus225	Acidaminococcus	Genus225
Genus227	unidentified rumen bacterium RF9	Genus227
Genus228	Enterobacteriaceae_unknown	Genus228
Genus23	[Eubacterium] ventriosum group	Genus23
Genus230	Gastranaerophilales_Ambiguoustaxa	Genus230
Genus232	Kocuria	Genus232
Genus234	Mollicutes RF39_metagenome	Genus234
Genus235	Flexilinea	Genus235
Genus236	COB P4-1 termite group_Ambiguoustaxa	Genus236
Genus237	Atopobiaceae_unknown	Genus237
Genus238	NEE9_uncultured bacterium	Genus238
Genus24	Schwartzia	Genus24
Genus240	Blautia	Genus240
Genus242	Erysipelotrichaceae_unknown	Genus242
Genus245	unidentified rumen bacterium RF39	Genus245
Genus25	Ruminococcaceae NK4A214 group	Genus25
Genus252	Aquabacterium	Genus252
Genus253	Eggerthellaceae_unknown	Genus253
Genus257	Coriobacteriales_unknown	Genus257
Genus259	Fusobacterium	Genus259
Genus262	Neisseriaceae_uncultured	Genus262
Genus263	hoa5-07d05 gut group	Genus263
Genus266	Ruminococcaceae UCG-001	Genus266
Genus268	[Eubacterium] brachy group	Genus268
Genus27	Ruminococcaceae UCG-002	Genus27
Genus270	Allobaculum	Genus270
Genus271	Candidatus Gastranaerophilales bacterium Zag111	Genus271
Genus277	Gram-negative bacterium cTPY-13	Genus277
Genus278	Bacteroides	Genus278
Genus28	Lachnospiraceae_uncultured	Genus28
Genus285	Diplorickettsia	Genus285
Genus286	Psychrobacter	Genus286
Genus289	SAR324 clade(Marine group B)_unknown	Genus289
Genus29	Prevotellaceae_unknown	Genus29
Genus290	unidentified rumen bacterium RF3	Genus290
Genus292	Paracaedibacteraceae_uncultured	Genus292
Genus294	MVP-15_unknown	Genus294
Genus296	Babeliales_unknown	Genus296
Genus298	Bradyrhizobium	Genus298
Genus3	Succinivibrio	Genus3
Genus30	CPla-4 termite group	Genus30
Genus300	Catonella	Genus300
Genus301	Gardnerella	Genus301
Genus303	NEE9_uncultured rumen bacterium	Genus303
Genus305	Saccharimonadaceae_unknown	Genus305
Genus309	Pseudomonas	Genus309
Genus31	F082_uncultured bacterium	Genus31
Genus310	Anaerostipes	Genus310
Genus313	Myxococcales_unknown	Genus313
Genus314	uncultured rumen bacterium 4C28d-15	Genus314
Genus316	Paraprevotella	Genus316
Genus317	Coriobacteriales Incertae Sedis_uncultured	Genus317
Genus318	Pantoea	Genus318
Genus32	WCHB1-41_uncultured rumen bacterium	Genus32
Genus321	Rhizobiaceae_unknown	Genus321
Genus322	Peptococcaceae_unknown	Genus322
Genus323	Prosthecobacter	Genus323
Genus326	Lachnospiraceae UCG-002	Genus326
Genus327	UBA1819	Genus327
Genus328	Staphylococcus	Genus328
Genus329	Rhodocyclaceae_unknown	Genus329
Genus33	Pseudoscardovia	Genus33
Genus330	Sphingomonadaceae_unknown	Genus330
Genus333	Muribaculaceae_uncultured organism	Genus333
Genus334	Atopobiaceae_uncultured	Genus334
Genus335	Bdellovibrio	Genus335
Genus336	Roseomonas	Genus336
Genus337	Streptococcus	Genus337
Genus34	WCHB1-41_unknown	Genus34
Genus341	Bacillus	Genus341
Genus342	Comamonas	Genus342
Genus343	Mycobacterium	Genus343
Genus344	Pleomorphomonas	Genus344
Genus345	Coriobacteriales Incertae Sedis_unknown	Genus345
Genus346	Alistipes	Genus346
Genus348	Lachnospiraceae UCG-004	Genus348
Genus349	Bosea	Genus349
Genus35	Prevotellaceae UCG-001	Genus35
Genus353	Paenibacillus	Genus353
Genus354	alphaI cluster	Genus354
Genus355	Hydrogenophaga	Genus355
Genus356	1174-901-12	Genus356
Genus357	Paeniclostridium	Genus357
Genus358	Pirellulaceae_uncultured	Genus358
Genus359	A2	Genus359
Genus36	Moryella	Genus36
Genus360	Chthonomonadales_uncultured bacterium	Genus360
Genus361	Micrococcus	Genus361
Genus362	Fluviicola	Genus362
Genus363	[Bacteroides] pectinophilus group	Genus363
Genus365	Candidatus Moranbacteria_uncultured bacterium	Genus365
Genus366	Mollicutes RF39_uncultured prokaryote	Genus366
Genus368	Phascolarctobacterium	Genus368
Genus37	Selenomonas 1	Genus37
Genus370	Reyranella	Genus370
Genus371	Gemmatimonadaceae_uncultured	Genus371
Genus372	Faecalibaculum	Genus372
Genus373	Parabacteroides	Genus373
Genus374	Peptostreptococcaceae_unknown	Genus374
Genus375	Candidatus Moranbacteria_unknown	Genus375
Genus376	Lachnospiraceae UCG-001	Genus376
Genus377	Prevotella 6	Genus377
Genus379	Beijerinckiaceae_unknown	Genus379
Genus380	Catenisphaera	Genus380
Genus381	Fimbriiglobus	Genus381
Genus383	Neisseria	Genus383
Genus384	BRC1_unknown	Genus384
Genus387	Thermomonas	Genus387
Genus39	Anaerobiospirillum	Genus39
Genus390	Sphingobacterium	Genus390
Genus394	Planifilum	Genus394
Genus395	Puniceicoccaceae_unknown	Genus395
Genus396	uncultured Gemmatimonadetes bacterium	Genus396
Genus397	Steroidobacteraceae_uncultured	Genus397
Genus398	Pseudoflavitalea	Genus398
Genus399	Aquicella	Genus399
Genus4	Succiniclasticum	Genus4
Genus40	Ruminococcaceae UCG-005	Genus40
Genus400	Subgroup 6_unknown	Genus400
Genus401	Undibacterium	Genus401
Genus402	Muricoccus	Genus402
Genus403	Fermentimonas	Genus403
Genus404	Barnesiella	Genus404
Genus405	Parvimonas	Genus405
Genus406	Cardiobacteriaceae_uncultured	Genus406
Genus407	Methylococcus	Genus407
Genus408	Clostridium sensu stricto 12	Genus408
Genus410	Vermiphilaceae_uncultured bacterium	Genus410
Genus411	Aminicenantales_uncultured prokaryote	Genus411
Genus412	Microbacteriaceae_unknown	Genus412
Genus413	Bauldia	Genus413
Genus414	Coriobacteriaceae UCG-002	Genus414
Genus415	Luteimonas	Genus415
Genus419	Bacteroidetes vadinHA17_unknown	Genus419
Genus428	WCHB1-32	Genus428
Genus429	Gemmatimonas	Genus429
Genus43	Rhodospirillales_uncultured_uncultured rumen bacterium	Genus43
Genus430	MSB-3C8_unknown	Genus430
Genus431	uncultured_unknown	Genus431
Genus432	Enterococcus	Genus432
Genus433	Chlamydiales_unknown	Genus433
Genus434	Terriglobus	Genus434
Genus435	Flavobacterium	Genus435
Genus436	Pseudoxanthomonas	Genus436
Genus437	uncultured bacterium_uncultured bacterium	Genus437
Genus438	Diplorickettsiaceae_uncultured	Genus438
Genus439	Unknown Family_unknown	Genus439
Genus44	Christensenellaceae_unknown	Genus44
Genus440	Parachlamydiaceae_unknown	Genus440
Genus441	Schlesneria	Genus441
Genus442	unidentified rumen bacterium RFN41	Genus442
Genus443	Firmicutes_unknown	Genus443
Genus444	uncultured Desulfovirga sp.	Genus444
Genus445	11-24_unknown	Genus445
Genus446	uncultured Parcubacteria group bacterium	Genus446
Genus447	Collinsella	Genus447
Genus45	Termite planctomycete cluster	Genus45
Genus46	Muribaculaceae_uncultured bacterium	Genus46
Genus465	Sediminibacterium	Genus465
Genus466	Lactobacillales_unknown	Genus466
Genus467	Geothermomicrobium	Genus467
Genus468	Selenomonadales_unknown	Genus468
Genus469	Tyzzerella 3	Genus469
Genus47	U29-B03	Genus47
Genus470	Nocardioidaceae_unknown	Genus470
Genus471	Cutibacterium	Genus471
Genus472	Methylophilus	Genus472
Genus49	Bacteroidales_uncultured_uncultured rumen bacterium	Genus49
Genus5	Rikenellaceae RC9 gut group	Genus5
Genus50	Ruminococcus 2	Genus50
Genus51	Veillonellaceae_uncultured	Genus51
Genus52	Absconditabacteriales (SR1)_uncultured rumen bacterium	Genus52
Genus53	F005	Genus53
Genus54	unidentified rumen bacterium RFP12	Genus54
Genus56	Olsenella	Genus56
Genus57	Prevotellaceae UCG-003	Genus57
Genus58	Treponema 2	Genus58
Genus59	Bacteroidales RF16 group_unknown	Genus59
Genus6	Ruminobacter	Genus6
Genus60	F082_uncultured rumen bacterium	Genus60
Genus61	Lachnospiraceae NK4A136 group	Genus61
Genus62	Anaerovorax	Genus62
Genus63	F082_unknown	Genus63
Genus64	Elusimicrobium	Genus64
Genus65	Selenomonas	Genus65
Genus66	Bacteroidales_uncultured_uncultured bacterium	Genus66
Genus67	Lactobacillus	Genus67
Genus68	Rhodospirillales_uncultured_unknown	Genus68
Genus7	Succinivibrionaceae UCG-002	Genus7
Genus70	WCHB1-41_Ambiguoustaxa	Genus70
Genus71	Saccharofermentans	Genus71
Genus72	Family XIII A011 group	Genus72
Genus73	Christensenellaceae_uncultured	Genus73
Genus75	Bifidobacterium	Genus75
Genus76	Veillonellaceae UCG-001	Genus76
Genus77	Erysipelotrichaceae_uncultured	Genus77
Genus79	Clostridia_uncultured organism	Genus79
Genus8	Desulfovibrio	Genus8
Genus80	CAG-352	Genus80
Genus81	F082_Ambiguoustaxa	Genus81
Genus86	Erysipelotrichaceae UCG-004	Genus86
Genus87	probable genus 10	Genus87
Genus88	Candidatus Endomicrobium	Genus88
Genus89	p-1088-a5 gut group	Genus89
Genus9	Candidatus Saccharimonas	Genus9
Genus90	Bacteroidales BS11 gut group_uncultured rumen bacterium	Genus90
Genus92	Gastranaerophilales_uncultured rumen bacterium	Genus92
Genus93	Veillonellaceae_unknown	Genus93
Genus94	Lachnospiraceae UCG-006	Genus94
Genus97	Lachnospiraceae UCG-008	Genus97
Genus99	Gastranaerophilales_unknown	Genus99

## Sheet: Table S6
Table S6. Edges of CON
source	target	cor	p	padj	association
Genus20	Genus14	-0.966667	2.15503e-05	0.00601214	negative
Genus27	Genus26	-0.983333	1.9362e-06	0.000586667	negative
Genus31	Genus11	0.983333	1.9362e-06	0.000586667	positive
Genus32	Genus3	0.933333	0.0002359	0.0473383	positive
Genus42	Genus11	0.966667	2.15503e-05	0.00601214	positive
Genus42	Genus15	0.933333	0.0002359	0.0473383	positive
Genus42	Genus31	0.95	8.76252e-05	0.0212123	positive
Genus47	Genus38	0.95	8.76252e-05	0.0212123	positive
Genus50	Genus26	0.933333	0.0002359	0.0473383	positive
Genus54	Genus1	0.983333	1.9362e-06	0.000586667	positive
Genus55	Genus9	0.95	8.76252e-05	0.0212123	positive
Genus60	Genus14	-0.95	8.76252e-05	0.0212123	negative
Genus63	Genus15	0.933333	0.0002359	0.0473383	positive
Genus66	Genus46	-0.933333	0.0002359	0.0473383	negative
Genus70	Genus1	0.95	8.76252e-05	0.0212123	positive
Genus70	Genus54	0.933333	0.0002359	0.0473383	positive
Genus76	Genus7	0.933333	0.0002359	0.0473383	positive
Genus77	Genus38	0.966667	2.15503e-05	0.00601214	positive
Genus80	Genus58	0.95	8.76252e-05	0.0212123	positive
Genus81	Genus3	-0.95	8.76252e-05	0.0212123	negative
Genus81	Genus18	0.933333	0.0002359	0.0473383	positive
Genus86	Genus65	0.940019	0.000164049	0.0379078	positive
Genus97	Genus48	-0.95	8.76252e-05	0.0212123	negative
Genus105	Genus53	0.95	8.76252e-05	0.0212123	positive
Genus106	Genus59	-0.95	8.76252e-05	0.0212123	negative
Genus107	Genus28	0.933333	0.0002359	0.0473383	positive
Genus113	Genus107	0.983333	1.9362e-06	0.000586667	positive
Genus122	Genus39	1	0	0	positive
Genus123	Genus38	0.966667	2.15503e-05	0.00601214	positive
Genus123	Genus62	0.933333	0.0002359	0.0473383	positive
Genus123	Genus77	0.933333	0.0002359	0.0473383	positive
Genus134	Genus26	0.933333	0.0002359	0.0473383	positive
Genus134	Genus60	-0.933333	0.0002359	0.0473383	negative
Genus137	Genus11	-0.95	8.76252e-05	0.0212123	negative
Genus137	Genus31	-0.966667	2.15503e-05	0.00601214	negative
Genus139	Genus40	-0.933333	0.0002359	0.0473383	negative
Genus140	Genus105	0.933333	0.0002359	0.0473383	positive
Genus141	Genus6	-0.933333	0.0002359	0.0473383	negative
Genus146	Genus94	0.966667	2.15503e-05	0.00601214	positive
Genus149	Genus74	0.966667	2.15503e-05	0.00601214	positive
Genus152	Genus137	0.933333	0.0002359	0.0473383	positive
Genus154	Genus58	0.933333	0.0002359	0.0473383	positive
Genus154	Genus80	0.95	8.76252e-05	0.0212123	positive
Genus156	Genus41	0.953983	6.57887e-05	0.0176025	positive
Genus160	Genus5	-0.933333	0.0002359	0.0473383	negative
Genus160	Genus25	0.95	8.76252e-05	0.0212123	positive
Genus161	Genus20	-0.933333	0.0002359	0.0473383	negative
Genus161	Genus23	-0.95	8.76252e-05	0.0212123	negative
Genus161	Genus140	0.95	8.76252e-05	0.0212123	positive
Genus163	Genus145	0.933333	0.0002359	0.0473383	positive
Genus173	Genus119	-0.933333	0.0002359	0.0473383	negative
Genus173	Genus124	0.983333	1.9362e-06	0.000586667	positive
Genus174	Genus60	-0.933333	0.0002359	0.0473383	negative
Genus174	Genus139	-0.966667	2.15503e-05	0.00601214	negative
Genus177	Genus95	-0.940019	0.000164049	0.0379078	negative
Genus180	Genus123	0.933333	0.0002359	0.0473383	positive
Genus185	Genus74	0.953983	6.57887e-05	0.0176025	positive
Genus195	Genus183	1	0	0	positive
Genus196	Genus8	-0.979088	4.26632e-06	0.0012758	negative
Genus201	Genus138	0.966387	2.21847e-05	0.00611456	positive
Genus201	Genus185	0.966387	2.21847e-05	0.00611456	positive
Genus206	Genus1	-0.933333	0.0002359	0.0473383	negative
Genus206	Genus70	-0.933333	0.0002359	0.0473383	negative
Genus209	Genus30	0.932337	0.000248221	0.0491639	positive
Genus215	Genus152	-0.933333	0.0002359	0.0473383	negative
Genus216	Genus183	1	0	0	positive
Genus216	Genus195	1	0	0	positive
Genus217	Genus104	0.945615	0.000117091	0.0277535	positive
Genus220	Genus44	-0.933333	0.0002359	0.0473383	negative
Genus224	Genus139	-0.95	8.76252e-05	0.0212123	negative
Genus226	Genus213	0.976471	6.42982e-06	0.00188579	positive
Genus229	Genus214	1	0	0	positive
Genus245	Genus29	-0.933333	0.0002359	0.0473383	negative
Genus247	Genus74	0.95	8.76252e-05	0.0212123	positive
Genus247	Genus185	0.979088	4.26632e-06	0.0012758	positive
Genus247	Genus201	0.945615	0.000117091	0.0277535	positive
Genus249	Genus230	0.96	4.05262e-05	0.0109716	positive
Genus252	Genus95	-0.940019	0.000164049	0.0379078	negative
Genus252	Genus177	0.945455	0.000118286	0.0277535	positive
Genus253	Genus214	1	0	0	positive
Genus253	Genus229	1	0	0	positive
Genus257	Genus246	0.976471	6.42982e-06	0.00188579	positive
Genus263	Genus120	0.945615	0.000117091	0.0277535	positive
Genus265	Genus177	0.945455	0.000118286	0.0277535	positive
Genus273	Genus265	0.934393	0.000223266	0.0473383	positive
Genus274	Genus246	0.976471	6.42982e-06	0.00188579	positive
Genus274	Genus257	1	0	0	positive
Genus275	Genus67	-0.949289	9.20002e-05	0.0221541	negative
Genus275	Genus113	0.932337	0.000248221	0.0491639	positive
Genus275	Genus171	0.932337	0.000248221	0.0491639	positive
Genus280	Genus261	1	0	0	positive
Genus282	Genus208	-0.962352	3.28586e-05	0.00900226	negative
Genus291	Genus169	1	0	0	positive
Genus292	Genus239	1	0	0	positive
Genus297	Genus214	1	0	0	positive
Genus297	Genus229	1	0	0	positive
Genus297	Genus253	1	0	0	positive
Genus303	Genus214	1	0	0	positive
Genus303	Genus229	1	0	0	positive
Genus303	Genus253	1	0	0	positive
Genus303	Genus297	1	0	0	positive
Genus306	Genus261	1	0	0	positive
Genus306	Genus280	1	0	0	positive
Genus312	Genus214	1	0	0	positive
Genus312	Genus229	1	0	0	positive
Genus312	Genus253	1	0	0	positive
Genus312	Genus297	1	0	0	positive
Genus312	Genus303	1	0	0	positive
Genus325	Genus183	1	0	0	positive
Genus325	Genus195	1	0	0	positive
Genus325	Genus216	1	0	0	positive
Genus329	Genus214	1	0	0	positive
Genus329	Genus229	1	0	0	positive
Genus329	Genus253	1	0	0	positive
Genus329	Genus297	1	0	0	positive
Genus329	Genus303	1	0	0	positive
Genus329	Genus312	1	0	0	positive
Genus338	Genus183	1	0	0	positive
Genus338	Genus195	1	0	0	positive
Genus338	Genus216	1	0	0	positive
Genus338	Genus325	1	0	0	positive
Genus340	Genus269	1	0	0	positive
Genus348	Genus190	0.953269	6.93827e-05	0.0184562	positive
Genus364	Genus261	1	0	0	positive
Genus364	Genus280	1	0	0	positive
Genus364	Genus306	1	0	0	positive
Genus391	Genus269	1	0	0	positive
Genus391	Genus340	1	0	0	positive
Genus392	Genus214	1	0	0	positive
Genus392	Genus229	1	0	0	positive
Genus392	Genus253	1	0	0	positive
Genus392	Genus297	1	0	0	positive
Genus392	Genus303	1	0	0	positive
Genus392	Genus312	1	0	0	positive
Genus392	Genus329	1	0	0	positive
Genus393	Genus287	1	0	0	positive
Genus414	Genus255	1	0	0	positive
Genus422	Genus237	0.96	4.05262e-05	0.0109716	positive
Genus423	Genus269	1	0	0	positive
Genus423	Genus340	1	0	0	positive
Genus423	Genus391	1	0	0	positive
Genus425	Genus214	1	0	0	positive
Genus425	Genus229	1	0	0	positive
Genus425	Genus253	1	0	0	positive
Genus425	Genus297	1	0	0	positive
Genus425	Genus303	1	0	0	positive
Genus425	Genus312	1	0	0	positive
Genus425	Genus329	1	0	0	positive
Genus425	Genus392	1	0	0	positive
Genus426	Genus214	1	0	0	positive
Genus426	Genus229	1	0	0	positive
Genus426	Genus253	1	0	0	positive
Genus426	Genus297	1	0	0	positive
Genus426	Genus303	1	0	0	positive
Genus426	Genus312	1	0	0	positive
Genus426	Genus329	1	0	0	positive
Genus426	Genus392	1	0	0	positive
Genus426	Genus425	1	0	0	positive
Genus427	Genus183	1	0	0	positive
Genus427	Genus195	1	0	0	positive
Genus427	Genus216	1	0	0	positive
Genus427	Genus325	1	0	0	positive
Genus427	Genus338	1	0	0	positive
Genus455	Genus214	1	0	0	positive
Genus455	Genus229	1	0	0	positive
Genus455	Genus253	1	0	0	positive
Genus455	Genus297	1	0	0	positive
Genus455	Genus303	1	0	0	positive
Genus455	Genus312	1	0	0	positive
Genus455	Genus329	1	0	0	positive
Genus455	Genus392	1	0	0	positive
Genus455	Genus425	1	0	0	positive
Genus455	Genus426	1	0	0	positive
Genus458	Genus269	1	0	0	positive
Genus458	Genus340	1	0	0	positive
Genus458	Genus391	1	0	0	positive
Genus458	Genus423	1	0	0	positive
Genus459	Genus214	1	0	0	positive
Genus459	Genus229	1	0	0	positive
Genus459	Genus253	1	0	0	positive
Genus459	Genus297	1	0	0	positive
Genus459	Genus303	1	0	0	positive
Genus459	Genus312	1	0	0	positive
Genus459	Genus329	1	0	0	positive
Genus459	Genus392	1	0	0	positive
Genus459	Genus425	1	0	0	positive
Genus459	Genus426	1	0	0	positive
Genus459	Genus455	1	0	0	positive
Genus460	Genus214	1	0	0	positive
Genus460	Genus229	1	0	0	positive
Genus460	Genus253	1	0	0	positive
Genus460	Genus297	1	0	0	positive
Genus460	Genus303	1	0	0	positive
Genus460	Genus312	1	0	0	positive
Genus460	Genus329	1	0	0	positive
Genus460	Genus392	1	0	0	positive
Genus460	Genus425	1	0	0	positive
Genus460	Genus426	1	0	0	positive
Genus460	Genus455	1	0	0	positive
Genus460	Genus459	1	0	0	positive
Genus461	Genus261	1	0	0	positive
Genus461	Genus280	1	0	0	positive
Genus461	Genus306	1	0	0	positive
Genus461	Genus364	1	0	0	positive
Genus462	Genus183	1	0	0	positive
Genus462	Genus195	1	0	0	positive
Genus462	Genus216	1	0	0	positive
Genus462	Genus325	1	0	0	positive
Genus462	Genus338	1	0	0	positive
Genus462	Genus427	1	0	0	positive
Genus463	Genus183	1	0	0	positive
Genus463	Genus195	1	0	0	positive
Genus463	Genus216	1	0	0	positive
Genus463	Genus325	1	0	0	positive
Genus463	Genus338	1	0	0	positive
Genus463	Genus427	1	0	0	positive
Genus463	Genus462	1	0	0	positive
Genus464	Genus183	1	0	0	positive
Genus464	Genus195	1	0	0	positive
Genus464	Genus216	1	0	0	positive
Genus464	Genus325	1	0	0	positive
Genus464	Genus338	1	0	0	positive
Genus464	Genus427	1	0	0	positive
Genus464	Genus462	1	0	0	positive
Genus464	Genus463	1	0	0	positive
Genus477	Genus367	1	0	0	positive
Genus478	Genus261	1	0	0	positive
Genus478	Genus280	1	0	0	positive
Genus478	Genus306	1	0	0	positive
Genus478	Genus364	1	0	0	positive
Genus478	Genus461	1	0	0	positive

## Sheet: Table S7
Table S7. Edges of MGOsyn LOW
source	target	cor	p	padj	association
Genus9	Genus5	-0.933333	0.0002359	0.0354723	negative
Genus13	Genus5	-0.95	8.76252e-05	0.0167338	negative
Genus16	Genus2	0.933333	0.0002359	0.0354723	positive
Genus23	Genus5	-0.966667	2.15503e-05	0.00503934	negative
Genus29	Genus5	0.95	8.76252e-05	0.0167338	positive
Genus29	Genus23	-0.933333	0.0002359	0.0354723	negative
Genus30	Genus27	-0.933333	0.0002359	0.0354723	negative
Genus37	Genus5	0.95	8.76252e-05	0.0167338	positive
Genus40	Genus5	-0.95	8.76252e-05	0.0167338	negative
Genus40	Genus13	0.933333	0.0002359	0.0354723	positive
Genus40	Genus23	0.95	8.76252e-05	0.0167338	positive
Genus40	Genus29	-0.966667	2.15503e-05	0.00503934	negative
Genus42	Genus5	-0.95	8.76252e-05	0.0167338	negative
Genus42	Genus9	0.95	8.76252e-05	0.0167338	positive
Genus42	Genus13	0.95	8.76252e-05	0.0167338	positive
Genus42	Genus15	0.966667	2.15503e-05	0.00503934	positive
Genus42	Genus37	-0.95	8.76252e-05	0.0167338	negative
Genus46	Genus11	-0.933333	0.0002359	0.0354723	negative
Genus48	Genus36	0.933333	0.0002359	0.0354723	positive
Genus50	Genus13	0.933333	0.0002359	0.0354723	positive
Genus51	Genus3	0.933333	0.0002359	0.0354723	positive
Genus51	Genus5	0.933333	0.0002359	0.0354723	positive
Genus51	Genus23	-0.983333	1.9362e-06	0.000546437	negative
Genus52	Genus1	0.933333	0.0002359	0.0354723	positive
Genus54	Genus16	-0.933333	0.0002359	0.0354723	negative
Genus54	Genus21	-0.95	8.76252e-05	0.0167338	negative
Genus56	Genus4	0.983333	1.9362e-06	0.000546437	positive
Genus57	Genus37	0.966667	2.15503e-05	0.00503934	positive
Genus57	Genus42	-0.933333	0.0002359	0.0354723	negative
Genus58	Genus5	0.95	8.76252e-05	0.0167338	positive
Genus58	Genus13	-0.933333	0.0002359	0.0354723	negative
Genus58	Genus23	-0.933333	0.0002359	0.0354723	negative
Genus58	Genus29	0.966667	2.15503e-05	0.00503934	positive
Genus58	Genus40	-0.966667	2.15503e-05	0.00503934	negative
Genus60	Genus26	-0.933333	0.0002359	0.0354723	negative
Genus64	Genus13	-0.966667	2.15503e-05	0.00503934	negative
Genus64	Genus50	-0.933333	0.0002359	0.0354723	negative
Genus67	Genus5	0.933333	0.0002359	0.0354723	positive
Genus67	Genus13	-0.983333	1.9362e-06	0.000546437	negative
Genus67	Genus42	-0.933333	0.0002359	0.0354723	negative
Genus67	Genus64	0.933333	0.0002359	0.0354723	positive
Genus71	Genus3	-0.95	8.76252e-05	0.0167338	negative
Genus71	Genus51	-0.95	8.76252e-05	0.0167338	negative
Genus73	Genus10	-0.933333	0.0002359	0.0354723	negative
Genus73	Genus20	-0.95	8.76252e-05	0.0167338	negative
Genus73	Genus31	0.95	8.76252e-05	0.0167338	positive
Genus78	Genus71	-0.933333	0.0002359	0.0354723	negative
Genus79	Genus3	0.95	8.76252e-05	0.0167338	positive
Genus79	Genus5	0.95	8.76252e-05	0.0167338	positive
Genus79	Genus23	-0.966667	2.15503e-05	0.00503934	negative
Genus79	Genus29	0.933333	0.0002359	0.0354723	positive
Genus79	Genus34	0.933333	0.0002359	0.0354723	positive
Genus79	Genus40	-0.933333	0.0002359	0.0354723	negative
Genus79	Genus51	0.983333	1.9362e-06	0.000546437	positive
Genus79	Genus58	0.95	8.76252e-05	0.0167338	positive
Genus79	Genus71	-0.933333	0.0002359	0.0354723	negative
Genus85	Genus80	0.95	8.76252e-05	0.0167338	positive
Genus86	Genus23	-0.966667	2.15503e-05	0.00503934	negative
Genus86	Genus29	0.933333	0.0002359	0.0354723	positive
Genus86	Genus40	-0.933333	0.0002359	0.0354723	negative
Genus86	Genus51	0.933333	0.0002359	0.0354723	positive
Genus88	Genus72	-0.933333	0.0002359	0.0354723	negative
Genus89	Genus2	0.933333	0.0002359	0.0354723	positive
Genus90	Genus81	0.95	8.76252e-05	0.0167338	positive
Genus91	Genus5	0.966667	2.15503e-05	0.00503934	positive
Genus91	Genus23	-0.95	8.76252e-05	0.0167338	negative
Genus91	Genus29	0.983333	1.9362e-06	0.000546437	positive
Genus91	Genus34	0.933333	0.0002359	0.0354723	positive
Genus91	Genus40	-0.95	8.76252e-05	0.0167338	negative
Genus91	Genus51	0.933333	0.0002359	0.0354723	positive
Genus91	Genus58	0.983333	1.9362e-06	0.000546437	positive
Genus91	Genus79	0.966667	2.15503e-05	0.00503934	positive
Genus93	Genus23	-0.95	8.76252e-05	0.0167338	negative
Genus93	Genus51	0.933333	0.0002359	0.0354723	positive
Genus93	Genus60	0.933333	0.0002359	0.0354723	positive
Genus93	Genus70	0.933333	0.0002359	0.0354723	positive
Genus94	Genus16	-0.983333	1.9362e-06	0.000546437	negative
Genus94	Genus89	-0.933333	0.0002359	0.0354723	negative
Genus95	Genus3	0.95	8.76252e-05	0.0167338	positive
Genus95	Genus5	0.95	8.76252e-05	0.0167338	positive
Genus95	Genus23	-0.966667	2.15503e-05	0.00503934	negative
Genus95	Genus29	0.933333	0.0002359	0.0354723	positive
Genus95	Genus34	0.933333	0.0002359	0.0354723	positive
Genus95	Genus40	-0.933333	0.0002359	0.0354723	negative
Genus95	Genus51	0.983333	1.9362e-06	0.000546437	positive
Genus95	Genus58	0.95	8.76252e-05	0.0167338	positive
Genus95	Genus71	-0.933333	0.0002359	0.0354723	negative
Genus95	Genus79	1	0	0	positive
Genus95	Genus91	0.966667	2.15503e-05	0.00503934	positive
Genus99	Genus5	1	0	0	positive
Genus99	Genus9	-0.933333	0.0002359	0.0354723	negative
Genus99	Genus13	-0.95	8.76252e-05	0.0167338	negative
Genus99	Genus23	-0.966667	2.15503e-05	0.00503934	negative
Genus99	Genus29	0.95	8.76252e-05	0.0167338	positive
Genus99	Genus37	0.95	8.76252e-05	0.0167338	positive
Genus99	Genus40	-0.95	8.76252e-05	0.0167338	negative
Genus99	Genus42	-0.95	8.76252e-05	0.0167338	negative
Genus99	Genus51	0.933333	0.0002359	0.0354723	positive
Genus99	Genus58	0.95	8.76252e-05	0.0167338	positive
Genus99	Genus67	0.933333	0.0002359	0.0354723	positive
Genus99	Genus79	0.95	8.76252e-05	0.0167338	positive
Genus99	Genus91	0.966667	2.15503e-05	0.00503934	positive
Genus99	Genus95	0.95	8.76252e-05	0.0167338	positive
Genus108	Genus92	0.932337	0.000248221	0.0367463	positive
Genus113	Genus2	-0.933333	0.0002359	0.0354723	negative
Genus113	Genus54	0.933333	0.0002359	0.0354723	positive
Genus113	Genus94	0.95	8.76252e-05	0.0167338	positive
Genus115	Genus71	0.95	8.76252e-05	0.0167338	positive
Genus116	Genus44	0.983333	1.9362e-06	0.000546437	positive
Genus117	Genus11	0.95	8.76252e-05	0.0167338	positive
Genus117	Genus37	-0.95	8.76252e-05	0.0167338	negative
Genus117	Genus42	0.95	8.76252e-05	0.0167338	positive
Genus117	Genus57	-0.983333	1.9362e-06	0.000546437	negative
Genus117	Genus97	0.933333	0.0002359	0.0354723	positive
Genus121	Genus17	0.933333	0.0002359	0.0354723	positive
Genus121	Genus29	0.933333	0.0002359	0.0354723	positive
Genus121	Genus34	0.983333	1.9362e-06	0.000546437	positive
Genus121	Genus58	0.933333	0.0002359	0.0354723	positive
Genus121	Genus79	0.966667	2.15503e-05	0.00503934	positive
Genus121	Genus91	0.966667	2.15503e-05	0.00503934	positive
Genus121	Genus95	0.966667	2.15503e-05	0.00503934	positive
Genus123	Genus81	0.966667	2.15503e-05	0.00503934	positive
Genus125	Genus51	0.933333	0.0002359	0.0354723	positive
Genus125	Genus58	0.933333	0.0002359	0.0354723	positive
Genus128	Genus13	0.95	8.76252e-05	0.0167338	positive
Genus128	Genus50	0.95	8.76252e-05	0.0167338	positive
Genus128	Genus64	-0.966667	2.15503e-05	0.00503934	negative
Genus128	Genus67	-0.933333	0.0002359	0.0354723	negative
Genus130	Genus3	0.966667	2.15503e-05	0.00503934	positive
Genus130	Genus5	0.95	8.76252e-05	0.0167338	positive
Genus130	Genus9	-0.933333	0.0002359	0.0354723	negative
Genus130	Genus23	-0.966667	2.15503e-05	0.00503934	negative
Genus130	Genus29	0.95	8.76252e-05	0.0167338	positive
Genus130	Genus40	-0.933333	0.0002359	0.0354723	negative
Genus130	Genus51	0.95	8.76252e-05	0.0167338	positive
Genus130	Genus58	0.933333	0.0002359	0.0354723	positive
Genus130	Genus71	-0.933333	0.0002359	0.0354723	negative
Genus130	Genus79	0.966667	2.15503e-05	0.00503934	positive
Genus130	Genus91	0.966667	2.15503e-05	0.00503934	positive
Genus130	Genus95	0.966667	2.15503e-05	0.00503934	positive
Genus130	Genus99	0.95	8.76252e-05	0.0167338	positive
Genus130	Genus121	0.933333	0.0002359	0.0354723	positive
Genus133	Genus9	-0.983333	1.9362e-06	0.000546437	negative
Genus133	Genus42	-0.933333	0.0002359	0.0354723	negative
Genus136	Genus24	-0.966667	2.15503e-05	0.00503934	negative
Genus139	Genus4	-0.933333	0.0002359	0.0354723	negative
Genus139	Genus39	-0.966667	2.15503e-05	0.00503934	negative
Genus139	Genus75	-0.966667	2.15503e-05	0.00503934	negative
Genus140	Genus29	0.933333	0.0002359	0.0354723	positive
Genus140	Genus40	-0.933333	0.0002359	0.0354723	negative
Genus144	Genus27	0.95	8.76252e-05	0.0167338	positive
Genus148	Genus3	0.933333	0.0002359	0.0354723	positive
Genus148	Genus23	-0.933333	0.0002359	0.0354723	negative
Genus148	Genus86	0.933333	0.0002359	0.0354723	positive
Genus148	Genus130	0.933333	0.0002359	0.0354723	positive
Genus149	Genus111	0.966667	2.15503e-05	0.00503934	positive
Genus149	Genus120	-0.933333	0.0002359	0.0354723	negative
Genus150	Genus2	0.966667	2.15503e-05	0.00503934	positive
Genus150	Genus16	0.933333	0.0002359	0.0354723	positive
Genus150	Genus89	0.933333	0.0002359	0.0354723	positive
Genus151	Genus39	0.95	8.76252e-05	0.0167338	positive
Genus151	Genus75	0.983333	1.9362e-06	0.000546437	positive
Genus151	Genus139	-0.983333	1.9362e-06	0.000546437	negative
Genus152	Genus89	-0.933333	0.0002359	0.0354723	negative
Genus152	Genus113	0.933333	0.0002359	0.0354723	positive
Genus160	Genus145	0.966667	2.15503e-05	0.00503934	positive
Genus163	Genus144	-0.933333	0.0002359	0.0354723	negative
Genus167	Genus120	0.95	8.76252e-05	0.0167338	positive
Genus168	Genus64	-0.933333	0.0002359	0.0354723	negative
Genus177	Genus81	0.966667	2.15503e-05	0.00503934	positive
Genus178	Genus2	0.949289	9.20002e-05	0.0173953	positive
Genus178	Genus81	-0.932337	0.000248221	0.0367463	negative
Genus178	Genus94	-0.932337	0.000248221	0.0367463	negative
Genus178	Genus113	-0.949289	9.20002e-05	0.0173953	negative
Genus178	Genus152	-0.949289	9.20002e-05	0.0173953	negative
Genus178	Genus177	-0.932337	0.000248221	0.0367463	negative
Genus192	Genus118	-0.95	8.76252e-05	0.0167338	negative
Genus197	Genus49	0.95	8.76252e-05	0.0167338	positive
Genus199	Genus81	0.95	8.76252e-05	0.0167338	positive
Genus199	Genus123	0.966667	2.15503e-05	0.00503934	positive
Genus199	Genus178	-0.932337	0.000248221	0.0367463	negative
Genus200	Genus35	-0.933333	0.0002359	0.0354723	negative
Genus210	Genus19	-0.933333	0.0002359	0.0354723	negative
Genus210	Genus33	-0.966667	2.15503e-05	0.00503934	negative
Genus219	Genus94	0.95	8.76252e-05	0.0167338	positive
Genus220	Genus185	-0.962352	3.28586e-05	0.00762146	negative
Genus233	Genus143	-0.928878	0.000294526	0.0433771	negative
Genus234	Genus77	0.933333	0.0002359	0.0354723	positive
Genus234	Genus137	0.95	8.76252e-05	0.0167338	positive
Genus244	Genus186	0.976471	6.42982e-06	0.00178821	positive
Genus250	Genus171	0.96875	1.72283e-05	0.00467786	positive
Genus252	Genus132	0.976471	6.42982e-06	0.00178821	positive
Genus272	Genus31	-0.932337	0.000248221	0.0367463	negative
Genus272	Genus54	-0.96624	2.25207e-05	0.00524485	negative
Genus272	Genus178	0.931034	0.000265011	0.0391308	positive
Genus280	Genus216	-0.933333	0.0002359	0.0354723	negative
Genus288	Genus225	1	0	0	positive
Genus289	Genus186	0.976471	6.42982e-06	0.00178821	positive
Genus289	Genus244	1	0	0	positive
Genus294	Genus236	1	0	0	positive
Genus298	Genus173	1	0	0	positive
Genus299	Genus236	1	0	0	positive
Genus299	Genus294	1	0	0	positive
Genus305	Genus225	1	0	0	positive
Genus305	Genus288	1	0	0	positive
Genus308	Genus190	1	0	0	positive
Genus315	Genus290	1	0	0	positive
Genus317	Genus238	1	0	0	positive
Genus329	Genus190	1	0	0	positive
Genus329	Genus308	1	0	0	positive
Genus336	Genus273	1	0	0	positive
Genus337	Genus238	1	0	0	positive
Genus337	Genus317	1	0	0	positive
Genus345	Genus190	1	0	0	positive
Genus345	Genus308	1	0	0	positive
Genus345	Genus329	1	0	0	positive
Genus348	Genus239	-0.940019	0.000164049	0.0309163	negative
Genus349	Genus247	1	0	0	positive
Genus350	Genus273	1	0	0	positive
Genus350	Genus336	1	0	0	positive
Genus365	Genus243	0.96875	1.72283e-05	0.00467786	positive
Genus366	Genus190	1	0	0	positive
Genus366	Genus308	1	0	0	positive
Genus366	Genus329	1	0	0	positive
Genus366	Genus345	1	0	0	positive
Genus378	Genus225	1	0	0	positive
Genus378	Genus288	1	0	0	positive
Genus378	Genus305	1	0	0	positive
Genus382	Genus290	1	0	0	positive
Genus382	Genus315	1	0	0	positive
Genus383	Genus190	1	0	0	positive
Genus383	Genus308	1	0	0	positive
Genus383	Genus329	1	0	0	positive
Genus383	Genus345	1	0	0	positive
Genus383	Genus366	1	0	0	positive
Genus384	Genus190	1	0	0	positive
Genus384	Genus308	1	0	0	positive
Genus384	Genus329	1	0	0	positive
Genus384	Genus345	1	0	0	positive
Genus384	Genus366	1	0	0	positive
Genus384	Genus383	1	0	0	positive
Genus385	Genus171	1	0	0	positive
Genus385	Genus250	0.96875	1.72283e-05	0.00467786	positive
Genus386	Genus190	1	0	0	positive
Genus386	Genus308	1	0	0	positive
Genus386	Genus329	1	0	0	positive
Genus386	Genus345	1	0	0	positive
Genus386	Genus366	1	0	0	positive
Genus386	Genus383	1	0	0	positive
Genus386	Genus384	1	0	0	positive
Genus387	Genus247	1	0	0	positive
Genus387	Genus349	1	0	0	positive
Genus388	Genus291	0.96875	1.72283e-05	0.00467786	positive
Genus389	Genus236	1	0	0	positive
Genus389	Genus294	1	0	0	positive
Genus389	Genus299	1	0	0	positive
Genus392	Genus236	1	0	0	positive
Genus392	Genus294	1	0	0	positive
Genus392	Genus299	1	0	0	positive
Genus392	Genus389	1	0	0	positive
Genus400	Genus290	1	0	0	positive
Genus400	Genus315	1	0	0	positive
Genus400	Genus382	1	0	0	positive
Genus401	Genus247	1	0	0	positive
Genus401	Genus349	1	0	0	positive
Genus401	Genus387	1	0	0	positive
Genus403	Genus190	1	0	0	positive
Genus403	Genus308	1	0	0	positive
Genus403	Genus329	1	0	0	positive
Genus403	Genus345	1	0	0	positive
Genus403	Genus366	1	0	0	positive
Genus403	Genus383	1	0	0	positive
Genus403	Genus384	1	0	0	positive
Genus403	Genus386	1	0	0	positive
Genus415	Genus173	1	0	0	positive
Genus415	Genus298	1	0	0	positive
Genus417	Genus290	1	0	0	positive
Genus417	Genus315	1	0	0	positive
Genus417	Genus382	1	0	0	positive
Genus417	Genus400	1	0	0	positive
Genus418	Genus190	1	0	0	positive
Genus418	Genus308	1	0	0	positive
Genus418	Genus329	1	0	0	positive
Genus418	Genus345	1	0	0	positive
Genus418	Genus366	1	0	0	positive
Genus418	Genus383	1	0	0	positive
Genus418	Genus384	1	0	0	positive
Genus418	Genus386	1	0	0	positive
Genus418	Genus403	1	0	0	positive
Genus419	Genus190	1	0	0	positive
Genus419	Genus308	1	0	0	positive
Genus419	Genus329	1	0	0	positive
Genus419	Genus345	1	0	0	positive
Genus419	Genus366	1	0	0	positive
Genus419	Genus383	1	0	0	positive
Genus419	Genus384	1	0	0	positive
Genus419	Genus386	1	0	0	positive
Genus419	Genus403	1	0	0	positive
Genus419	Genus418	1	0	0	positive
Genus420	Genus238	1	0	0	positive
Genus420	Genus317	1	0	0	positive
Genus420	Genus337	1	0	0	positive
Genus422	Genus173	1	0	0	positive
Genus422	Genus298	1	0	0	positive
Genus422	Genus415	1	0	0	positive
Genus431	Genus173	1	0	0	positive
Genus431	Genus298	1	0	0	positive
Genus431	Genus415	1	0	0	positive
Genus431	Genus422	1	0	0	positive
Genus436	Genus351	0.96875	1.72283e-05	0.00467786	positive
Genus448	Genus290	1	0	0	positive
Genus448	Genus315	1	0	0	positive
Genus448	Genus382	1	0	0	positive
Genus448	Genus400	1	0	0	positive
Genus448	Genus417	1	0	0	positive
Genus449	Genus290	1	0	0	positive
Genus449	Genus315	1	0	0	positive
Genus449	Genus382	1	0	0	positive
Genus449	Genus400	1	0	0	positive
Genus449	Genus417	1	0	0	positive
Genus449	Genus448	1	0	0	positive
Genus450	Genus290	1	0	0	positive
Genus450	Genus315	1	0	0	positive
Genus450	Genus382	1	0	0	positive
Genus450	Genus400	1	0	0	positive
Genus450	Genus417	1	0	0	positive
Genus450	Genus448	1	0	0	positive
Genus450	Genus449	1	0	0	positive
Genus451	Genus247	1	0	0	positive
Genus451	Genus349	1	0	0	positive
Genus451	Genus387	1	0	0	positive
Genus451	Genus401	1	0	0	positive
Genus452	Genus273	1	0	0	positive
Genus452	Genus336	1	0	0	positive
Genus452	Genus350	1	0	0	positive
Genus453	Genus236	1	0	0	positive
Genus453	Genus294	1	0	0	positive
Genus453	Genus299	1	0	0	positive
Genus453	Genus389	1	0	0	positive
Genus453	Genus392	1	0	0	positive
Genus454	Genus225	1	0	0	positive
Genus454	Genus288	1	0	0	positive
Genus454	Genus305	1	0	0	positive
Genus454	Genus378	1	0	0	positive
Genus462	Genus236	1	0	0	positive
Genus462	Genus294	1	0	0	positive
Genus462	Genus299	1	0	0	positive
Genus462	Genus389	1	0	0	positive
Genus462	Genus392	1	0	0	positive
Genus462	Genus453	1	0	0	positive
Genus468	Genus173	1	0	0	positive
Genus468	Genus298	1	0	0	positive
Genus468	Genus415	1	0	0	positive
Genus468	Genus422	1	0	0	positive
Genus468	Genus431	1	0	0	positive
Genus473	Genus290	1	0	0	positive
Genus473	Genus315	1	0	0	positive
Genus473	Genus382	1	0	0	positive
Genus473	Genus400	1	0	0	positive
Genus473	Genus417	1	0	0	positive
Genus473	Genus448	1	0	0	positive
Genus473	Genus449	1	0	0	positive
Genus473	Genus450	1	0	0	positive
Genus474	Genus290	1	0	0	positive
Genus474	Genus315	1	0	0	positive
Genus474	Genus382	1	0	0	positive
Genus474	Genus400	1	0	0	positive
Genus474	Genus417	1	0	0	positive
Genus474	Genus448	1	0	0	positive
Genus474	Genus449	1	0	0	positive
Genus474	Genus450	1	0	0	positive
Genus474	Genus473	1	0	0	positive
Genus475	Genus290	1	0	0	positive
Genus475	Genus315	1	0	0	positive
Genus475	Genus382	1	0	0	positive
Genus475	Genus400	1	0	0	positive
Genus475	Genus417	1	0	0	positive
Genus475	Genus448	1	0	0	positive
Genus475	Genus449	1	0	0	positive
Genus475	Genus450	1	0	0	positive
Genus475	Genus473	1	0	0	positive
Genus475	Genus474	1	0	0	positive
Genus476	Genus236	1	0	0	positive
Genus476	Genus294	1	0	0	positive
Genus476	Genus299	1	0	0	positive
Genus476	Genus389	1	0	0	positive
Genus476	Genus392	1	0	0	positive
Genus476	Genus453	1	0	0	positive
Genus476	Genus462	1	0	0	positive

## Sheet: Table S8
Table S8. Edges of MGOsyn HIGH
source	target	cor	p	padj	association
Genus5	Genus1	0.95	8.76252e-05	0.00590985	positive
Genus6	Genus1	0.916667	0.000506619	0.0301169	positive
Genus8	Genus1	-0.916667	0.000506619	0.0301169	negative
Genus9	Genus7	-0.916667	0.000506619	0.0301169	negative
Genus11	Genus3	-0.983333	1.9362e-06	0.000137941	negative
Genus12	Genus2	-0.983333	1.9362e-06	0.000137941	negative
Genus15	Genus3	-0.983333	1.9362e-06	0.000137941	negative
Genus15	Genus11	0.966667	2.15503e-05	0.00149264	positive
Genus16	Genus3	0.933333	0.0002359	0.0148845	positive
Genus16	Genus11	-0.916667	0.000506619	0.0301169	negative
Genus16	Genus15	-0.95	8.76252e-05	0.00590985	negative
Genus18	Genus17	0.933333	0.0002359	0.0148845	positive
Genus19	Genus3	0.933333	0.0002359	0.0148845	positive
Genus19	Genus11	-0.916667	0.000506619	0.0301169	negative
Genus19	Genus15	-0.95	8.76252e-05	0.00590985	negative
Genus19	Genus16	1	0	0	positive
Genus20	Genus4	0.933333	0.0002359	0.0148845	positive
Genus21	Genus12	0.933333	0.0002359	0.0148845	positive
Genus25	Genus10	0.95	8.76252e-05	0.00590985	positive
Genus25	Genus21	0.933333	0.0002359	0.0148845	positive
Genus28	Genus15	-0.916667	0.000506619	0.0301169	negative
Genus29	Genus17	0.916667	0.000506619	0.0301169	positive
Genus30	Genus9	0.966667	2.15503e-05	0.00149264	positive
Genus35	Genus18	0.966667	2.15503e-05	0.00149264	positive
Genus39	Genus3	0.983333	1.9362e-06	0.000137941	positive
Genus39	Genus11	-0.966667	2.15503e-05	0.00149264	negative
Genus39	Genus15	-0.95	8.76252e-05	0.00590985	negative
Genus39	Genus16	0.95	8.76252e-05	0.00590985	positive
Genus39	Genus19	0.95	8.76252e-05	0.00590985	positive
Genus46	Genus1	0.933333	0.0002359	0.0148845	positive
Genus46	Genus3	-0.916667	0.000506619	0.0301169	negative
Genus46	Genus5	0.966667	2.15503e-05	0.00149264	positive
Genus46	Genus8	-0.933333	0.0002359	0.0148845	negative
Genus47	Genus7	0.933333	0.0002359	0.0148845	positive
Genus50	Genus2	-0.95	8.76252e-05	0.00590985	negative
Genus50	Genus12	0.933333	0.0002359	0.0148845	positive
Genus51	Genus4	0.916667	0.000506619	0.0301169	positive
Genus51	Genus20	0.933333	0.0002359	0.0148845	positive
Genus54	Genus27	-0.933333	0.0002359	0.0148845	negative
Genus57	Genus5	0.95	8.76252e-05	0.00590985	positive
Genus57	Genus8	-0.916667	0.000506619	0.0301169	negative
Genus57	Genus46	0.916667	0.000506619	0.0301169	positive
Genus58	Genus44	0.916667	0.000506619	0.0301169	positive
Genus60	Genus17	0.916667	0.000506619	0.0301169	positive
Genus62	Genus3	-0.933333	0.0002359	0.0148845	negative
Genus62	Genus15	0.916667	0.000506619	0.0301169	positive
Genus62	Genus31	0.933333	0.0002359	0.0148845	positive
Genus62	Genus46	0.933333	0.0002359	0.0148845	positive
Genus63	Genus3	-0.95	8.76252e-05	0.00590985	negative
Genus63	Genus11	0.933333	0.0002359	0.0148845	positive
Genus63	Genus36	0.916667	0.000506619	0.0301169	positive
Genus63	Genus39	-0.933333	0.0002359	0.0148845	negative
Genus65	Genus3	0.933333	0.0002359	0.0148845	positive
Genus65	Genus15	-0.966667	2.15503e-05	0.00149264	negative
Genus65	Genus16	0.966667	2.15503e-05	0.00149264	positive
Genus65	Genus19	0.966667	2.15503e-05	0.00149264	positive
Genus65	Genus39	0.916667	0.000506619	0.0301169	positive
Genus66	Genus16	-0.933333	0.0002359	0.0148845	negative
Genus66	Genus19	-0.933333	0.0002359	0.0148845	negative
Genus67	Genus50	0.983333	1.9362e-06	0.000137941	positive
Genus68	Genus16	-0.916667	0.000506619	0.0301169	negative
Genus68	Genus19	-0.916667	0.000506619	0.0301169	negative
Genus68	Genus43	0.966667	2.15503e-05	0.00149264	positive
Genus68	Genus65	-0.916667	0.000506619	0.0301169	negative
Genus71	Genus68	-0.916667	0.000506619	0.0301169	negative
Genus72	Genus22	0.95	8.76252e-05	0.00590985	positive
Genus73	Genus29	0.940019	0.000164049	0.0110011	positive
Genus73	Genus45	-0.922612	0.000393338	0.0245359	negative
Genus75	Genus52	-0.933333	0.0002359	0.0148845	negative
Genus76	Genus10	0.95	8.76252e-05	0.00590985	positive
Genus77	Genus9	0.916667	0.000506619	0.0301169	positive
Genus79	Genus51	0.933333	0.0002359	0.0148845	positive
Genus80	Genus2	-0.933333	0.0002359	0.0148845	negative
Genus81	Genus40	0.916667	0.000506619	0.0301169	positive
Genus81	Genus58	0.916667	0.000506619	0.0301169	positive
Genus86	Genus8	-0.95	8.76252e-05	0.00590985	negative
Genus88	Genus4	0.916667	0.000506619	0.0301169	positive
Genus88	Genus51	0.916667	0.000506619	0.0301169	positive
Genus89	Genus25	0.933333	0.0002359	0.0148845	positive
Genus90	Genus64	0.903774	0.000827411	0.0482451	positive
Genus92	Genus90	0.953983	6.57887e-05	0.00454141	positive
Genus93	Genus80	0.916667	0.000506619	0.0301169	positive
Genus93	Genus89	0.933333	0.0002359	0.0148845	positive
Genus94	Genus59	0.916667	0.000506619	0.0301169	positive
Genus97	Genus37	-0.95	8.76252e-05	0.00590985	negative
Genus99	Genus57	0.916667	0.000506619	0.0301169	positive
Genus99	Genus70	0.933333	0.0002359	0.0148845	positive
Genus102	Genus51	0.933333	0.0002359	0.0148845	positive
Genus106	Genus10	0.916667	0.000506619	0.0301169	positive
Genus106	Genus21	0.916667	0.000506619	0.0301169	positive
Genus106	Genus76	0.933333	0.0002359	0.0148845	positive
Genus106	Genus79	0.933333	0.0002359	0.0148845	positive
Genus109	Genus33	0.933333	0.0002359	0.0148845	positive
Genus111	Genus23	0.915386	0.000533717	0.0315453	positive
Genus113	Genus40	0.983333	1.9362e-06	0.000137941	positive
Genus113	Genus81	0.933333	0.0002359	0.0148845	positive
Genus113	Genus107	0.916667	0.000506619	0.0301169	positive
Genus114	Genus3	-0.916667	0.000506619	0.0301169	negative
Genus114	Genus11	0.933333	0.0002359	0.0148845	positive
Genus114	Genus15	0.933333	0.0002359	0.0148845	positive
Genus114	Genus16	-0.983333	1.9362e-06	0.000137941	negative
Genus114	Genus19	-0.983333	1.9362e-06	0.000137941	negative
Genus114	Genus24	-0.916667	0.000506619	0.0301169	negative
Genus114	Genus39	-0.933333	0.0002359	0.0148845	negative
Genus114	Genus65	-0.933333	0.0002359	0.0148845	negative
Genus114	Genus66	0.95	8.76252e-05	0.00590985	positive
Genus114	Genus68	0.933333	0.0002359	0.0148845	positive
Genus115	Genus10	0.933333	0.0002359	0.0148845	positive
Genus115	Genus25	0.916667	0.000506619	0.0301169	positive
Genus115	Genus61	0.933333	0.0002359	0.0148845	positive
Genus118	Genus10	0.95	8.76252e-05	0.00590985	positive
Genus118	Genus21	0.933333	0.0002359	0.0148845	positive
Genus118	Genus25	1	0	0	positive
Genus118	Genus89	0.933333	0.0002359	0.0148845	positive
Genus118	Genus115	0.916667	0.000506619	0.0301169	positive
Genus119	Genus1	0.983333	1.9362e-06	0.000137941	positive
Genus119	Genus5	0.966667	2.15503e-05	0.00149264	positive
Genus119	Genus8	-0.933333	0.0002359	0.0148845	negative
Genus119	Genus46	0.966667	2.15503e-05	0.00149264	positive
Genus122	Genus53	-0.940019	0.000164049	0.0110011	negative
Genus125	Genus24	0.933333	0.0002359	0.0148845	positive
Genus127	Genus105	0.912142	0.000606851	0.0356628	positive
Genus130	Genus16	0.95	8.76252e-05	0.00590985	positive
Genus130	Genus19	0.95	8.76252e-05	0.00590985	positive
Genus130	Genus24	0.95	8.76252e-05	0.00590985	positive
Genus130	Genus114	-0.966667	2.15503e-05	0.00149264	negative
Genus131	Genus20	-0.966667	2.15503e-05	0.00149264	negative
Genus131	Genus51	-0.933333	0.0002359	0.0148845	negative
Genus133	Genus16	-0.933333	0.0002359	0.0148845	negative
Genus133	Genus19	-0.933333	0.0002359	0.0148845	negative
Genus133	Genus43	0.933333	0.0002359	0.0148845	positive
Genus133	Genus66	0.95	8.76252e-05	0.00590985	positive
Genus133	Genus68	0.933333	0.0002359	0.0148845	positive
Genus133	Genus114	0.95	8.76252e-05	0.00590985	positive
Genus137	Genus77	0.933333	0.0002359	0.0148845	positive
Genus139	Genus3	-0.916667	0.000506619	0.0301169	negative
Genus139	Genus15	0.933333	0.0002359	0.0148845	positive
Genus139	Genus28	-0.916667	0.000506619	0.0301169	negative
Genus139	Genus31	0.933333	0.0002359	0.0148845	positive
Genus140	Genus90	0.928878	0.000294526	0.0184421	positive
Genus140	Genus92	0.95	8.76252e-05	0.00590985	positive
Genus140	Genus97	0.916667	0.000506619	0.0301169	positive
Genus145	Genus15	0.933333	0.0002359	0.0148845	positive
Genus145	Genus16	-0.95	8.76252e-05	0.00590985	negative
Genus145	Genus19	-0.95	8.76252e-05	0.00590985	negative
Genus145	Genus28	-0.933333	0.0002359	0.0148845	negative
Genus145	Genus65	-0.933333	0.0002359	0.0148845	negative
Genus145	Genus114	0.933333	0.0002359	0.0148845	positive
Genus145	Genus130	-0.966667	2.15503e-05	0.00149264	negative
Genus146	Genus32	0.905204	0.000786294	0.0459127	positive
Genus149	Genus59	0.916667	0.000506619	0.0301169	positive
Genus149	Genus86	0.933333	0.0002359	0.0148845	positive
Genus150	Genus12	0.933333	0.0002359	0.0148845	positive
Genus150	Genus21	0.916667	0.000506619	0.0301169	positive
Genus151	Genus49	0.916667	0.000506619	0.0301169	positive
Genus151	Genus50	0.916667	0.000506619	0.0301169	positive
Genus156	Genus1	0.916667	0.000506619	0.0301169	positive
Genus156	Genus3	-0.933333	0.0002359	0.0148845	negative
Genus156	Genus5	0.933333	0.0002359	0.0148845	positive
Genus156	Genus11	0.916667	0.000506619	0.0301169	positive
Genus156	Genus15	0.916667	0.000506619	0.0301169	positive
Genus156	Genus39	-0.916667	0.000506619	0.0301169	negative
Genus156	Genus46	0.983333	1.9362e-06	0.000137941	positive
Genus156	Genus119	0.933333	0.0002359	0.0148845	positive
Genus158	Genus28	-0.983333	1.9362e-06	0.000137941	negative
Genus158	Genus125	-0.916667	0.000506619	0.0301169	negative
Genus158	Genus145	0.916667	0.000506619	0.0301169	positive
Genus161	Genus88	0.916667	0.000506619	0.0301169	positive
Genus164	Genus147	1	0	0	positive
Genus166	Genus8	-0.966667	2.15503e-05	0.00149264	negative
Genus166	Genus86	0.933333	0.0002359	0.0148845	positive
Genus167	Genus50	0.916667	0.000506619	0.0301169	positive
Genus167	Genus67	0.933333	0.0002359	0.0148845	positive
Genus169	Genus13	0.933333	0.0002359	0.0148845	positive
Genus169	Genus117	0.916667	0.000506619	0.0301169	positive
Genus172	Genus148	-0.949289	9.20002e-05	0.00619476	negative
Genus175	Genus66	0.933333	0.0002359	0.0148845	positive
Genus178	Genus120	0.933333	0.0002359	0.0148845	positive
Genus179	Genus31	0.940019	0.000164049	0.0110011	positive
Genus184	Genus1	-0.916667	0.000506619	0.0301169	negative
Genus184	Genus64	-0.983333	1.9362e-06	0.000137941	negative
Genus184	Genus68	-0.916667	0.000506619	0.0301169	negative
Genus188	Genus1	0.933333	0.0002359	0.0148845	positive
Genus188	Genus5	0.916667	0.000506619	0.0301169	positive
Genus188	Genus64	0.966667	2.15503e-05	0.00149264	positive
Genus188	Genus68	0.933333	0.0002359	0.0148845	positive
Genus188	Genus119	0.916667	0.000506619	0.0301169	positive
Genus188	Genus184	-0.983333	1.9362e-06	0.000137941	negative
Genus194	Genus1	-0.966667	2.15503e-05	0.00149264	negative
Genus194	Genus5	-0.933333	0.0002359	0.0148845	negative
Genus194	Genus119	-0.933333	0.0002359	0.0148845	negative
Genus195	Genus90	0.928878	0.000294526	0.0184421	positive
Genus195	Genus133	0.916667	0.000506619	0.0301169	positive
Genus197	Genus190	1	0	0	positive
Genus198	Genus128	0.966667	2.15503e-05	0.00149264	positive
Genus199	Genus117	0.915386	0.000533717	0.0315453	positive
Genus200	Genus27	0.928878	0.000294526	0.0184421	positive
Genus201	Genus71	0.966667	2.15503e-05	0.00149264	positive
Genus203	Genus49	0.915386	0.000533717	0.0315453	positive
Genus203	Genus72	0.932337	0.000248221	0.015602	positive
Genus207	Genus87	0.92051	0.0004311	0.0268507	positive
Genus210	Genus13	0.966667	2.15503e-05	0.00149264	positive
Genus210	Genus77	0.933333	0.0002359	0.0148845	positive
Genus210	Genus169	0.933333	0.0002359	0.0148845	positive
Genus211	Genus10	0.933333	0.0002359	0.0148845	positive
Genus211	Genus115	0.916667	0.000506619	0.0301169	positive
Genus212	Genus147	1	0	0	positive
Genus212	Genus164	1	0	0	positive
Genus213	Genus27	-0.916667	0.000506619	0.0301169	negative
Genus213	Genus200	-0.962352	3.28586e-05	0.00227205	negative
Genus217	Genus122	0.933333	0.0002359	0.0148845	positive
Genus219	Genus56	0.916667	0.000506619	0.0301169	positive
Genus220	Genus32	0.922612	0.000393338	0.0245359	positive
Genus220	Genus146	0.963636	2.91352e-05	0.00201629	positive
Genus222	Genus147	1	0	0	positive
Genus222	Genus164	1	0	0	positive
Genus222	Genus212	1	0	0	positive
Genus225	Genus16	0.912142	0.000606851	0.0356628	positive
Genus225	Genus19	0.912142	0.000606851	0.0356628	positive
Genus225	Genus24	0.92051	0.0004311	0.0268507	positive
Genus225	Genus110	-0.912142	0.000606851	0.0356628	negative
Genus225	Genus114	-0.912142	0.000606851	0.0356628	negative
Genus225	Genus133	-0.912142	0.000606851	0.0356628	negative
Genus225	Genus161	0.912142	0.000606851	0.0356628	positive
Genus228	Genus89	0.933333	0.0002359	0.0148845	positive
Genus228	Genus93	0.916667	0.000506619	0.0301169	positive
Genus232	Genus230	0.96875	1.72283e-05	0.00121373	positive
Genus234	Genus2	-0.915386	0.000533717	0.0315453	negative
Genus234	Genus12	0.932337	0.000248221	0.015602	positive
Genus234	Genus21	0.915386	0.000533717	0.0315453	positive
Genus234	Genus102	0.915386	0.000533717	0.0315453	positive
Genus234	Genus106	0.932337	0.000248221	0.015602	positive
Genus234	Genus131	-0.915386	0.000533717	0.0315453	negative
Genus237	Genus2	-0.922612	0.000393338	0.0245359	negative
Genus237	Genus34	-0.957427	5.02793e-05	0.00347371	negative
Genus237	Genus80	0.922612	0.000393338	0.0245359	positive
Genus242	Genus10	0.933333	0.0002359	0.0148845	positive
Genus242	Genus76	0.916667	0.000506619	0.0301169	positive
Genus242	Genus106	0.95	8.76252e-05	0.00590985	positive
Genus245	Genus112	0.916667	0.000506619	0.0301169	positive
Genus245	Genus151	0.916667	0.000506619	0.0301169	positive
Genus252	Genus236	1	0	0	positive
Genus253	Genus109	0.95	8.76252e-05	0.00590985	positive
Genus257	Genus101	0.905882	0.000767294	0.0450272	positive
Genus259	Genus227	0.903774	0.000827411	0.0482451	positive
Genus262	Genus144	0.908999	0.00068412	0.0401749	positive
Genus262	Genus235	-0.928878	0.000294526	0.0184421	negative
Genus263	Genus147	1	0	0	positive
Genus263	Genus164	1	0	0	positive
Genus263	Genus212	1	0	0	positive
Genus263	Genus222	1	0	0	positive
Genus266	Genus240	1	0	0	positive
Genus270	Genus147	1	0	0	positive
Genus270	Genus164	1	0	0	positive
Genus270	Genus212	1	0	0	positive
Genus270	Genus222	1	0	0	positive
Genus270	Genus263	1	0	0	positive
Genus271	Genus147	1	0	0	positive
Genus271	Genus164	1	0	0	positive
Genus271	Genus212	1	0	0	positive
Genus271	Genus222	1	0	0	positive
Genus271	Genus263	1	0	0	positive
Genus271	Genus270	1	0	0	positive
Genus277	Genus147	1	0	0	positive
Genus277	Genus164	1	0	0	positive
Genus277	Genus212	1	0	0	positive
Genus277	Genus222	1	0	0	positive
Genus277	Genus263	1	0	0	positive
Genus277	Genus270	1	0	0	positive
Genus277	Genus271	1	0	0	positive
Genus278	Genus101	0.929412	0.00028702	0.018027	positive
Genus278	Genus257	0.976471	6.42982e-06	0.000457686	positive
Genus285	Genus4	0.905204	0.000786294	0.0459127	positive
Genus285	Genus20	0.905204	0.000786294	0.0459127	positive
Genus285	Genus87	0.905204	0.000786294	0.0459127	positive
Genus285	Genus102	0.905204	0.000786294	0.0459127	positive
Genus286	Genus147	1	0	0	positive
Genus286	Genus164	1	0	0	positive
Genus286	Genus212	1	0	0	positive
Genus286	Genus222	1	0	0	positive
Genus286	Genus263	1	0	0	positive
Genus286	Genus270	1	0	0	positive
Genus286	Genus271	1	0	0	positive
Genus286	Genus277	1	0	0	positive
Genus289	Genus134	1	0	0	positive
Genus292	Genus24	0.905204	0.000786294	0.0459127	positive
Genus292	Genus161	0.905204	0.000786294	0.0459127	positive
Genus292	Genus221	0.922612	0.000393338	0.0245359	positive
Genus292	Genus225	0.943961	0.000129825	0.00872736	positive
Genus296	Genus168	0.945615	0.000117091	0.0078778	positive
Genus298	Genus190	1	0	0	positive
Genus298	Genus197	1	0	0	positive
Genus300	Genus294	1	0	0	positive
Genus301	Genus147	1	0	0	positive
Genus301	Genus164	1	0	0	positive
Genus301	Genus212	1	0	0	positive
Genus301	Genus222	1	0	0	positive
Genus301	Genus263	1	0	0	positive
Genus301	Genus270	1	0	0	positive
Genus301	Genus271	1	0	0	positive
Genus301	Genus277	1	0	0	positive
Genus301	Genus286	1	0	0	positive
Genus303	Genus236	1	0	0	positive
Genus303	Genus252	1	0	0	positive
Genus305	Genus290	0.96875	1.72283e-05	0.00121373	positive
Genus310	Genus147	1	0	0	positive
Genus310	Genus164	1	0	0	positive
Genus310	Genus212	1	0	0	positive
Genus310	Genus222	1	0	0	positive
Genus310	Genus263	1	0	0	positive
Genus310	Genus270	1	0	0	positive
Genus310	Genus271	1	0	0	positive
Genus310	Genus277	1	0	0	positive
Genus310	Genus286	1	0	0	positive
Genus310	Genus301	1	0	0	positive
Genus313	Genus236	1	0	0	positive
Genus313	Genus252	1	0	0	positive
Genus313	Genus303	1	0	0	positive
Genus314	Genus209	1	0	0	positive
Genus316	Genus29	0.912871	0.000589839	0.0348374	positive
Genus316	Genus73	0.934393	0.000223266	0.0148845	positive
Genus316	Genus179	0.953463	6.83958e-05	0.00471742	positive
Genus317	Genus240	1	0	0	positive
Genus317	Genus266	1	0	0	positive
Genus318	Genus309	1	0	0	positive
Genus322	Genus147	1	0	0	positive
Genus322	Genus164	1	0	0	positive
Genus322	Genus212	1	0	0	positive
Genus322	Genus222	1	0	0	positive
Genus322	Genus263	1	0	0	positive
Genus322	Genus270	1	0	0	positive
Genus322	Genus271	1	0	0	positive
Genus322	Genus277	1	0	0	positive
Genus322	Genus286	1	0	0	positive
Genus322	Genus301	1	0	0	positive
Genus322	Genus310	1	0	0	positive
Genus323	Genus268	1	0	0	positive
Genus326	Genus190	1	0	0	positive
Genus326	Genus197	1	0	0	positive
Genus326	Genus298	1	0	0	positive
Genus327	Genus147	1	0	0	positive
Genus327	Genus164	1	0	0	positive
Genus327	Genus212	1	0	0	positive
Genus327	Genus222	1	0	0	positive
Genus327	Genus263	1	0	0	positive
Genus327	Genus270	1	0	0	positive
Genus327	Genus271	1	0	0	positive
Genus327	Genus277	1	0	0	positive
Genus327	Genus286	1	0	0	positive
Genus327	Genus301	1	0	0	positive
Genus327	Genus310	1	0	0	positive
Genus327	Genus322	1	0	0	positive
Genus328	Genus147	1	0	0	positive
Genus328	Genus164	1	0	0	positive
Genus328	Genus212	1	0	0	positive
Genus328	Genus222	1	0	0	positive
Genus328	Genus263	1	0	0	positive
Genus328	Genus270	1	0	0	positive
Genus328	Genus271	1	0	0	positive
Genus328	Genus277	1	0	0	positive
Genus328	Genus286	1	0	0	positive
Genus328	Genus301	1	0	0	positive
Genus328	Genus310	1	0	0	positive
Genus328	Genus322	1	0	0	positive
Genus328	Genus327	1	0	0	positive
Genus329	Genus294	1	0	0	positive
Genus329	Genus300	1	0	0	positive
Genus330	Genus321	1	0	0	positive
Genus333	Genus147	1	0	0	positive
Genus333	Genus164	1	0	0	positive
Genus333	Genus212	1	0	0	positive
Genus333	Genus222	1	0	0	positive
Genus333	Genus263	1	0	0	positive
Genus333	Genus270	1	0	0	positive
Genus333	Genus271	1	0	0	positive
Genus333	Genus277	1	0	0	positive
Genus333	Genus286	1	0	0	positive
Genus333	Genus301	1	0	0	positive
Genus333	Genus310	1	0	0	positive
Genus333	Genus322	1	0	0	positive
Genus333	Genus327	1	0	0	positive
Genus333	Genus328	1	0	0	positive
Genus335	Genus189	0.96875	1.72283e-05	0.00121373	positive
Genus336	Genus147	1	0	0	positive
Genus336	Genus164	1	0	0	positive
Genus336	Genus212	1	0	0	positive
Genus336	Genus222	1	0	0	positive
Genus336	Genus263	1	0	0	positive
Genus336	Genus270	1	0	0	positive
Genus336	Genus271	1	0	0	positive
Genus336	Genus277	1	0	0	positive
Genus336	Genus286	1	0	0	positive
Genus336	Genus301	1	0	0	positive
Genus336	Genus310	1	0	0	positive
Genus336	Genus322	1	0	0	positive
Genus336	Genus327	1	0	0	positive
Genus336	Genus328	1	0	0	positive
Genus336	Genus333	1	0	0	positive
Genus337	Genus238	1	0	0	positive
Genus341	Genus238	1	0	0	positive
Genus341	Genus337	1	0	0	positive
Genus342	Genus321	1	0	0	positive
Genus342	Genus330	1	0	0	positive
Genus343	Genus294	1	0	0	positive
Genus343	Genus300	1	0	0	positive
Genus343	Genus329	1	0	0	positive
Genus344	Genus294	1	0	0	positive
Genus344	Genus300	1	0	0	positive
Genus344	Genus329	1	0	0	positive
Genus344	Genus343	1	0	0	positive
Genus345	Genus294	1	0	0	positive
Genus345	Genus300	1	0	0	positive
Genus345	Genus329	1	0	0	positive
Genus345	Genus343	1	0	0	positive
Genus345	Genus344	1	0	0	positive
Genus346	Genus147	1	0	0	positive
Genus346	Genus164	1	0	0	positive
Genus346	Genus212	1	0	0	positive
Genus346	Genus222	1	0	0	positive
Genus346	Genus263	1	0	0	positive
Genus346	Genus270	1	0	0	positive
Genus346	Genus271	1	0	0	positive
Genus346	Genus277	1	0	0	positive
Genus346	Genus286	1	0	0	positive
Genus346	Genus301	1	0	0	positive
Genus346	Genus310	1	0	0	positive
Genus346	Genus322	1	0	0	positive
Genus346	Genus327	1	0	0	positive
Genus346	Genus328	1	0	0	positive
Genus346	Genus333	1	0	0	positive
Genus346	Genus336	1	0	0	positive
Genus348	Genus152	-0.933333	0.0002359	0.0148845	negative
Genus348	Genus167	-0.933333	0.0002359	0.0148845	negative
Genus349	Genus238	0.96875	1.72283e-05	0.00121373	positive
Genus349	Genus337	0.96875	1.72283e-05	0.00121373	positive
Genus349	Genus341	0.96875	1.72283e-05	0.00121373	positive
Genus353	Genus321	1	0	0	positive
Genus353	Genus330	1	0	0	positive
Genus353	Genus342	1	0	0	positive
Genus354	Genus321	1	0	0	positive
Genus354	Genus330	1	0	0	positive
Genus354	Genus342	1	0	0	positive
Genus354	Genus353	1	0	0	positive
Genus355	Genus294	1	0	0	positive
Genus355	Genus300	1	0	0	positive
Genus355	Genus329	1	0	0	positive
Genus355	Genus343	1	0	0	positive
Genus355	Genus344	1	0	0	positive
Genus355	Genus345	1	0	0	positive
Genus356	Genus294	1	0	0	positive
Genus356	Genus300	1	0	0	positive
Genus356	Genus329	1	0	0	positive
Genus356	Genus343	1	0	0	positive
Genus356	Genus344	1	0	0	positive
Genus356	Genus345	1	0	0	positive
Genus356	Genus355	1	0	0	positive
Genus357	Genus294	1	0	0	positive
Genus357	Genus300	1	0	0	positive
Genus357	Genus329	1	0	0	positive
Genus357	Genus343	1	0	0	positive
Genus357	Genus344	1	0	0	positive
Genus357	Genus345	1	0	0	positive
Genus357	Genus355	1	0	0	positive
Genus357	Genus356	1	0	0	positive
Genus358	Genus296	0.953269	6.93827e-05	0.00478147	positive
Genus359	Genus147	1	0	0	positive
Genus359	Genus164	1	0	0	positive
Genus359	Genus212	1	0	0	positive
Genus359	Genus222	1	0	0	positive
Genus359	Genus263	1	0	0	positive
Genus359	Genus270	1	0	0	positive
Genus359	Genus271	1	0	0	positive
Genus359	Genus277	1	0	0	positive
Genus359	Genus286	1	0	0	positive
Genus359	Genus301	1	0	0	positive
Genus359	Genus310	1	0	0	positive
Genus359	Genus322	1	0	0	positive
Genus359	Genus327	1	0	0	positive
Genus359	Genus328	1	0	0	positive
Genus359	Genus333	1	0	0	positive
Genus359	Genus336	1	0	0	positive
Genus359	Genus346	1	0	0	positive
Genus360	Genus147	1	0	0	positive
Genus360	Genus164	1	0	0	positive
Genus360	Genus212	1	0	0	positive
Genus360	Genus222	1	0	0	positive
Genus360	Genus263	1	0	0	positive
Genus360	Genus270	1	0	0	positive
Genus360	Genus271	1	0	0	positive
Genus360	Genus277	1	0	0	positive
Genus360	Genus286	1	0	0	positive
Genus360	Genus301	1	0	0	positive
Genus360	Genus310	1	0	0	positive
Genus360	Genus322	1	0	0	positive
Genus360	Genus327	1	0	0	positive
Genus360	Genus328	1	0	0	positive
Genus360	Genus333	1	0	0	positive
Genus360	Genus336	1	0	0	positive
Genus360	Genus346	1	0	0	positive
Genus360	Genus359	1	0	0	positive
Genus361	Genus147	1	0	0	positive
Genus361	Genus164	1	0	0	positive
Genus361	Genus212	1	0	0	positive
Genus361	Genus222	1	0	0	positive
Genus361	Genus263	1	0	0	positive
Genus361	Genus270	1	0	0	positive
Genus361	Genus271	1	0	0	positive
Genus361	Genus277	1	0	0	positive
Genus361	Genus286	1	0	0	positive
Genus361	Genus301	1	0	0	positive
Genus361	Genus310	1	0	0	positive
Genus361	Genus322	1	0	0	positive
Genus361	Genus327	1	0	0	positive
Genus361	Genus328	1	0	0	positive
Genus361	Genus333	1	0	0	positive
Genus361	Genus336	1	0	0	positive
Genus361	Genus346	1	0	0	positive
Genus361	Genus359	1	0	0	positive
Genus361	Genus360	1	0	0	positive
Genus362	Genus147	1	0	0	positive
Genus362	Genus164	1	0	0	positive
Genus362	Genus212	1	0	0	positive
Genus362	Genus222	1	0	0	positive
Genus362	Genus263	1	0	0	positive
Genus362	Genus270	1	0	0	positive
Genus362	Genus271	1	0	0	positive
Genus362	Genus277	1	0	0	positive
Genus362	Genus286	1	0	0	positive
Genus362	Genus301	1	0	0	positive
Genus362	Genus310	1	0	0	positive
Genus362	Genus322	1	0	0	positive
Genus362	Genus327	1	0	0	positive
Genus362	Genus328	1	0	0	positive
Genus362	Genus333	1	0	0	positive
Genus362	Genus336	1	0	0	positive
Genus362	Genus346	1	0	0	positive
Genus362	Genus359	1	0	0	positive
Genus362	Genus360	1	0	0	positive
Genus362	Genus361	1	0	0	positive
Genus363	Genus147	1	0	0	positive
Genus363	Genus164	1	0	0	positive
Genus363	Genus212	1	0	0	positive
Genus363	Genus222	1	0	0	positive
Genus363	Genus263	1	0	0	positive
Genus363	Genus270	1	0	0	positive
Genus363	Genus271	1	0	0	positive
Genus363	Genus277	1	0	0	positive
Genus363	Genus286	1	0	0	positive
Genus363	Genus301	1	0	0	positive
Genus363	Genus310	1	0	0	positive
Genus363	Genus322	1	0	0	positive
Genus363	Genus327	1	0	0	positive
Genus363	Genus328	1	0	0	positive
Genus363	Genus333	1	0	0	positive
Genus363	Genus336	1	0	0	positive
Genus363	Genus346	1	0	0	positive
Genus363	Genus359	1	0	0	positive
Genus363	Genus360	1	0	0	positive
Genus363	Genus361	1	0	0	positive
Genus363	Genus362	1	0	0	positive
Genus365	Genus209	1	0	0	positive
Genus365	Genus314	1	0	0	positive
Genus366	Genus321	1	0	0	positive
Genus366	Genus330	1	0	0	positive
Genus366	Genus342	1	0	0	positive
Genus366	Genus353	1	0	0	positive
Genus366	Genus354	1	0	0	positive
Genus368	Genus147	1	0	0	positive
Genus368	Genus164	1	0	0	positive
Genus368	Genus212	1	0	0	positive
Genus368	Genus222	1	0	0	positive
Genus368	Genus263	1	0	0	positive
Genus368	Genus270	1	0	0	positive
Genus368	Genus271	1	0	0	positive
Genus368	Genus277	1	0	0	positive
Genus368	Genus286	1	0	0	positive
Genus368	Genus301	1	0	0	positive
Genus368	Genus310	1	0	0	positive
Genus368	Genus322	1	0	0	positive
Genus368	Genus327	1	0	0	positive
Genus368	Genus328	1	0	0	positive
Genus368	Genus333	1	0	0	positive
Genus368	Genus336	1	0	0	positive
Genus368	Genus346	1	0	0	positive
Genus368	Genus359	1	0	0	positive
Genus368	Genus360	1	0	0	positive
Genus368	Genus361	1	0	0	positive
Genus368	Genus362	1	0	0	positive
Genus368	Genus363	1	0	0	positive
Genus370	Genus294	1	0	0	positive
Genus370	Genus300	1	0	0	positive
Genus370	Genus329	1	0	0	positive
Genus370	Genus343	1	0	0	positive
Genus370	Genus344	1	0	0	positive
Genus370	Genus345	1	0	0	positive
Genus370	Genus355	1	0	0	positive
Genus370	Genus356	1	0	0	positive
Genus370	Genus357	1	0	0	positive
Genus371	Genus294	1	0	0	positive
Genus371	Genus300	1	0	0	positive
Genus371	Genus329	1	0	0	positive
Genus371	Genus343	1	0	0	positive
Genus371	Genus344	1	0	0	positive
Genus371	Genus345	1	0	0	positive
Genus371	Genus355	1	0	0	positive
Genus371	Genus356	1	0	0	positive
Genus371	Genus357	1	0	0	positive
Genus371	Genus370	1	0	0	positive
Genus372	Genus147	1	0	0	positive
Genus372	Genus164	1	0	0	positive
Genus372	Genus212	1	0	0	positive
Genus372	Genus222	1	0	0	positive
Genus372	Genus263	1	0	0	positive
Genus372	Genus270	1	0	0	positive
Genus372	Genus271	1	0	0	positive
Genus372	Genus277	1	0	0	positive
Genus372	Genus286	1	0	0	positive
Genus372	Genus301	1	0	0	positive
Genus372	Genus310	1	0	0	positive
Genus372	Genus322	1	0	0	positive
Genus372	Genus327	1	0	0	positive
Genus372	Genus328	1	0	0	positive
Genus372	Genus333	1	0	0	positive
Genus372	Genus336	1	0	0	positive
Genus372	Genus346	1	0	0	positive
Genus372	Genus359	1	0	0	positive
Genus372	Genus360	1	0	0	positive
Genus372	Genus361	1	0	0	positive
Genus372	Genus362	1	0	0	positive
Genus372	Genus363	1	0	0	positive
Genus372	Genus368	1	0	0	positive
Genus373	Genus147	1	0	0	positive
Genus373	Genus164	1	0	0	positive
Genus373	Genus212	1	0	0	positive
Genus373	Genus222	1	0	0	positive
Genus373	Genus263	1	0	0	positive
Genus373	Genus270	1	0	0	positive
Genus373	Genus271	1	0	0	positive
Genus373	Genus277	1	0	0	positive
Genus373	Genus286	1	0	0	positive
Genus373	Genus301	1	0	0	positive
Genus373	Genus310	1	0	0	positive
Genus373	Genus322	1	0	0	positive
Genus373	Genus327	1	0	0	positive
Genus373	Genus328	1	0	0	positive
Genus373	Genus333	1	0	0	positive
Genus373	Genus336	1	0	0	positive
Genus373	Genus346	1	0	0	positive
Genus373	Genus359	1	0	0	positive
Genus373	Genus360	1	0	0	positive
Genus373	Genus361	1	0	0	positive
Genus373	Genus362	1	0	0	positive
Genus373	Genus363	1	0	0	positive
Genus373	Genus368	1	0	0	positive
Genus373	Genus372	1	0	0	positive
Genus374	Genus147	1	0	0	positive
Genus374	Genus164	1	0	0	positive
Genus374	Genus212	1	0	0	positive
Genus374	Genus222	1	0	0	positive
Genus374	Genus263	1	0	0	positive
Genus374	Genus270	1	0	0	positive
Genus374	Genus271	1	0	0	positive
Genus374	Genus277	1	0	0	positive
Genus374	Genus286	1	0	0	positive
Genus374	Genus301	1	0	0	positive
Genus374	Genus310	1	0	0	positive
Genus374	Genus322	1	0	0	positive
Genus374	Genus327	1	0	0	positive
Genus374	Genus328	1	0	0	positive
Genus374	Genus333	1	0	0	positive
Genus374	Genus336	1	0	0	positive
Genus374	Genus346	1	0	0	positive
Genus374	Genus359	1	0	0	positive
Genus374	Genus360	1	0	0	positive
Genus374	Genus361	1	0	0	positive
Genus374	Genus362	1	0	0	positive
Genus374	Genus363	1	0	0	positive
Genus374	Genus368	1	0	0	positive
Genus374	Genus372	1	0	0	positive
Genus374	Genus373	1	0	0	positive
Genus375	Genus147	1	0	0	positive
Genus375	Genus164	1	0	0	positive
Genus375	Genus212	1	0	0	positive
Genus375	Genus222	1	0	0	positive
Genus375	Genus263	1	0	0	positive
Genus375	Genus270	1	0	0	positive
Genus375	Genus271	1	0	0	positive
Genus375	Genus277	1	0	0	positive
Genus375	Genus286	1	0	0	positive
Genus375	Genus301	1	0	0	positive
Genus375	Genus310	1	0	0	positive
Genus375	Genus322	1	0	0	positive
Genus375	Genus327	1	0	0	positive
Genus375	Genus328	1	0	0	positive
Genus375	Genus333	1	0	0	positive
Genus375	Genus336	1	0	0	positive
Genus375	Genus346	1	0	0	positive
Genus375	Genus359	1	0	0	positive
Genus375	Genus360	1	0	0	positive
Genus375	Genus361	1	0	0	positive
Genus375	Genus362	1	0	0	positive
Genus375	Genus363	1	0	0	positive
Genus375	Genus368	1	0	0	positive
Genus375	Genus372	1	0	0	positive
Genus375	Genus373	1	0	0	positive
Genus375	Genus374	1	0	0	positive
Genus376	Genus147	1	0	0	positive
Genus376	Genus164	1	0	0	positive
Genus376	Genus212	1	0	0	positive
Genus376	Genus222	1	0	0	positive
Genus376	Genus263	1	0	0	positive
Genus376	Genus270	1	0	0	positive
Genus376	Genus271	1	0	0	positive
Genus376	Genus277	1	0	0	positive
Genus376	Genus286	1	0	0	positive
Genus376	Genus301	1	0	0	positive
Genus376	Genus310	1	0	0	positive
Genus376	Genus322	1	0	0	positive
Genus376	Genus327	1	0	0	positive
Genus376	Genus328	1	0	0	positive
Genus376	Genus333	1	0	0	positive
Genus376	Genus336	1	0	0	positive
Genus376	Genus346	1	0	0	positive
Genus376	Genus359	1	0	0	positive
Genus376	Genus360	1	0	0	positive
Genus376	Genus361	1	0	0	positive
Genus376	Genus362	1	0	0	positive
Genus376	Genus363	1	0	0	positive
Genus376	Genus368	1	0	0	positive
Genus376	Genus372	1	0	0	positive
Genus376	Genus373	1	0	0	positive
Genus376	Genus374	1	0	0	positive
Genus376	Genus375	1	0	0	positive
Genus377	Genus147	1	0	0	positive
Genus377	Genus164	1	0	0	positive
Genus377	Genus212	1	0	0	positive
Genus377	Genus222	1	0	0	positive
Genus377	Genus263	1	0	0	positive
Genus377	Genus270	1	0	0	positive
Genus377	Genus271	1	0	0	positive
Genus377	Genus277	1	0	0	positive
Genus377	Genus286	1	0	0	positive
Genus377	Genus301	1	0	0	positive
Genus377	Genus310	1	0	0	positive
Genus377	Genus322	1	0	0	positive
Genus377	Genus327	1	0	0	positive
Genus377	Genus328	1	0	0	positive
Genus377	Genus333	1	0	0	positive
Genus377	Genus336	1	0	0	positive
Genus377	Genus346	1	0	0	positive
Genus377	Genus359	1	0	0	positive
Genus377	Genus360	1	0	0	positive
Genus377	Genus361	1	0	0	positive
Genus377	Genus362	1	0	0	positive
Genus377	Genus363	1	0	0	positive
Genus377	Genus368	1	0	0	positive
Genus377	Genus372	1	0	0	positive
Genus377	Genus373	1	0	0	positive
Genus377	Genus374	1	0	0	positive
Genus377	Genus375	1	0	0	positive
Genus377	Genus376	1	0	0	positive
Genus379	Genus236	1	0	0	positive
Genus379	Genus252	1	0	0	positive
Genus379	Genus303	1	0	0	positive
Genus379	Genus313	1	0	0	positive
Genus380	Genus334	1	0	0	positive
Genus381	Genus209	1	0	0	positive
Genus381	Genus314	1	0	0	positive
Genus381	Genus365	1	0	0	positive
Genus383	Genus294	1	0	0	positive
Genus383	Genus300	1	0	0	positive
Genus383	Genus329	1	0	0	positive
Genus383	Genus343	1	0	0	positive
Genus383	Genus344	1	0	0	positive
Genus383	Genus345	1	0	0	positive
Genus383	Genus355	1	0	0	positive
Genus383	Genus356	1	0	0	positive
Genus383	Genus357	1	0	0	positive
Genus383	Genus370	1	0	0	positive
Genus383	Genus371	1	0	0	positive
Genus384	Genus238	1	0	0	positive
Genus384	Genus337	1	0	0	positive
Genus384	Genus341	1	0	0	positive
Genus384	Genus349	0.96875	1.72283e-05	0.00121373	positive
Genus387	Genus268	1	0	0	positive
Genus387	Genus323	1	0	0	positive
Genus390	Genus190	1	0	0	positive
Genus390	Genus197	1	0	0	positive
Genus390	Genus298	1	0	0	positive
Genus390	Genus326	1	0	0	positive
Genus394	Genus321	1	0	0	positive
Genus394	Genus330	1	0	0	positive
Genus394	Genus342	1	0	0	positive
Genus394	Genus353	1	0	0	positive
Genus394	Genus354	1	0	0	positive
Genus394	Genus366	1	0	0	positive
Genus395	Genus189	0.96875	1.72283e-05	0.00121373	positive
Genus395	Genus335	1	0	0	positive
Genus396	Genus321	1	0	0	positive
Genus396	Genus330	1	0	0	positive
Genus396	Genus342	1	0	0	positive
Genus396	Genus353	1	0	0	positive
Genus396	Genus354	1	0	0	positive
Genus396	Genus366	1	0	0	positive
Genus396	Genus394	1	0	0	positive
Genus397	Genus238	1	0	0	positive
Genus397	Genus337	1	0	0	positive
Genus397	Genus341	1	0	0	positive
Genus397	Genus349	0.96875	1.72283e-05	0.00121373	positive
Genus397	Genus384	1	0	0	positive
Genus398	Genus294	1	0	0	positive
Genus398	Genus300	1	0	0	positive
Genus398	Genus329	1	0	0	positive
Genus398	Genus343	1	0	0	positive
Genus398	Genus344	1	0	0	positive
Genus398	Genus345	1	0	0	positive
Genus398	Genus355	1	0	0	positive
Genus398	Genus356	1	0	0	positive
Genus398	Genus357	1	0	0	positive
Genus398	Genus370	1	0	0	positive
Genus398	Genus371	1	0	0	positive
Genus398	Genus383	1	0	0	positive
Genus399	Genus294	1	0	0	positive
Genus399	Genus300	1	0	0	positive
Genus399	Genus329	1	0	0	positive
Genus399	Genus343	1	0	0	positive
Genus399	Genus344	1	0	0	positive
Genus399	Genus345	1	0	0	positive
Genus399	Genus355	1	0	0	positive
Genus399	Genus356	1	0	0	positive
Genus399	Genus357	1	0	0	positive
Genus399	Genus370	1	0	0	positive
Genus399	Genus371	1	0	0	positive
Genus399	Genus383	1	0	0	positive
Genus399	Genus398	1	0	0	positive
Genus400	Genus294	1	0	0	positive
Genus400	Genus300	1	0	0	positive
Genus400	Genus329	1	0	0	positive
Genus400	Genus343	1	0	0	positive
Genus400	Genus344	1	0	0	positive
Genus400	Genus345	1	0	0	positive
Genus400	Genus355	1	0	0	positive
Genus400	Genus356	1	0	0	positive
Genus400	Genus357	1	0	0	positive
Genus400	Genus370	1	0	0	positive
Genus400	Genus371	1	0	0	positive
Genus400	Genus383	1	0	0	positive
Genus400	Genus398	1	0	0	positive
Genus400	Genus399	1	0	0	positive
Genus401	Genus147	1	0	0	positive
Genus401	Genus164	1	0	0	positive
Genus401	Genus212	1	0	0	positive
Genus401	Genus222	1	0	0	positive
Genus401	Genus263	1	0	0	positive
Genus401	Genus270	1	0	0	positive
Genus401	Genus271	1	0	0	positive
Genus401	Genus277	1	0	0	positive
Genus401	Genus286	1	0	0	positive
Genus401	Genus301	1	0	0	positive
Genus401	Genus310	1	0	0	positive
Genus401	Genus322	1	0	0	positive
Genus401	Genus327	1	0	0	positive
Genus401	Genus328	1	0	0	positive
Genus401	Genus333	1	0	0	positive
Genus401	Genus336	1	0	0	positive
Genus401	Genus346	1	0	0	positive
Genus401	Genus359	1	0	0	positive
Genus401	Genus360	1	0	0	positive
Genus401	Genus361	1	0	0	positive
Genus401	Genus362	1	0	0	positive
Genus401	Genus363	1	0	0	positive
Genus401	Genus368	1	0	0	positive
Genus401	Genus372	1	0	0	positive
Genus401	Genus373	1	0	0	positive
Genus401	Genus374	1	0	0	positive
Genus401	Genus375	1	0	0	positive
Genus401	Genus376	1	0	0	positive
Genus401	Genus377	1	0	0	positive
Genus402	Genus147	1	0	0	positive
Genus402	Genus164	1	0	0	positive
Genus402	Genus212	1	0	0	positive
Genus402	Genus222	1	0	0	positive
Genus402	Genus263	1	0	0	positive
Genus402	Genus270	1	0	0	positive
Genus402	Genus271	1	0	0	positive
Genus402	Genus277	1	0	0	positive
Genus402	Genus286	1	0	0	positive
Genus402	Genus301	1	0	0	positive
Genus402	Genus310	1	0	0	positive
Genus402	Genus322	1	0	0	positive
Genus402	Genus327	1	0	0	positive
Genus402	Genus328	1	0	0	positive
Genus402	Genus333	1	0	0	positive
Genus402	Genus336	1	0	0	positive
Genus402	Genus346	1	0	0	positive
Genus402	Genus359	1	0	0	positive
Genus402	Genus360	1	0	0	positive
Genus402	Genus361	1	0	0	positive
Genus402	Genus362	1	0	0	positive
Genus402	Genus363	1	0	0	positive
Genus402	Genus368	1	0	0	positive
Genus402	Genus372	1	0	0	positive
Genus402	Genus373	1	0	0	positive
Genus402	Genus374	1	0	0	positive
Genus402	Genus375	1	0	0	positive
Genus402	Genus376	1	0	0	positive
Genus402	Genus377	1	0	0	positive
Genus402	Genus401	1	0	0	positive
Genus403	Genus147	1	0	0	positive
Genus403	Genus164	1	0	0	positive
Genus403	Genus212	1	0	0	positive
Genus403	Genus222	1	0	0	positive
Genus403	Genus263	1	0	0	positive
Genus403	Genus270	1	0	0	positive
Genus403	Genus271	1	0	0	positive
Genus403	Genus277	1	0	0	positive
Genus403	Genus286	1	0	0	positive
Genus403	Genus301	1	0	0	positive
Genus403	Genus310	1	0	0	positive
Genus403	Genus322	1	0	0	positive
Genus403	Genus327	1	0	0	positive
Genus403	Genus328	1	0	0	positive
Genus403	Genus333	1	0	0	positive
Genus403	Genus336	1	0	0	positive
Genus403	Genus346	1	0	0	positive
Genus403	Genus359	1	0	0	positive
Genus403	Genus360	1	0	0	positive
Genus403	Genus361	1	0	0	positive
Genus403	Genus362	1	0	0	positive
Genus403	Genus363	1	0	0	positive
Genus403	Genus368	1	0	0	positive
Genus403	Genus372	1	0	0	positive
Genus403	Genus373	1	0	0	positive
Genus403	Genus374	1	0	0	positive
Genus403	Genus375	1	0	0	positive
Genus403	Genus376	1	0	0	positive
Genus403	Genus377	1	0	0	positive
Genus403	Genus401	1	0	0	positive
Genus403	Genus402	1	0	0	positive
Genus404	Genus147	1	0	0	positive
Genus404	Genus164	1	0	0	positive
Genus404	Genus212	1	0	0	positive
Genus404	Genus222	1	0	0	positive
Genus404	Genus263	1	0	0	positive
Genus404	Genus270	1	0	0	positive
Genus404	Genus271	1	0	0	positive
Genus404	Genus277	1	0	0	positive
Genus404	Genus286	1	0	0	positive
Genus404	Genus301	1	0	0	positive
Genus404	Genus310	1	0	0	positive
Genus404	Genus322	1	0	0	positive
Genus404	Genus327	1	0	0	positive
Genus404	Genus328	1	0	0	positive
Genus404	Genus333	1	0	0	positive
Genus404	Genus336	1	0	0	positive
Genus404	Genus346	1	0	0	positive
Genus404	Genus359	1	0	0	positive
Genus404	Genus360	1	0	0	positive
Genus404	Genus361	1	0	0	positive
Genus404	Genus362	1	0	0	positive
Genus404	Genus363	1	0	0	positive
Genus404	Genus368	1	0	0	positive
Genus404	Genus372	1	0	0	positive
Genus404	Genus373	1	0	0	positive
Genus404	Genus374	1	0	0	positive
Genus404	Genus375	1	0	0	positive
Genus404	Genus376	1	0	0	positive
Genus404	Genus377	1	0	0	positive
Genus404	Genus401	1	0	0	positive
Genus404	Genus402	1	0	0	positive
Genus404	Genus403	1	0	0	positive
Genus405	Genus236	1	0	0	positive
Genus405	Genus252	1	0	0	positive
Genus405	Genus303	1	0	0	positive
Genus405	Genus313	1	0	0	positive
Genus405	Genus379	1	0	0	positive
Genus406	Genus236	1	0	0	positive
Genus406	Genus252	1	0	0	positive
Genus406	Genus303	1	0	0	positive
Genus406	Genus313	1	0	0	positive
Genus406	Genus379	1	0	0	positive
Genus406	Genus405	1	0	0	positive
Genus407	Genus236	1	0	0	positive
Genus407	Genus252	1	0	0	positive
Genus407	Genus303	1	0	0	positive
Genus407	Genus313	1	0	0	positive
Genus407	Genus379	1	0	0	positive
Genus407	Genus405	1	0	0	positive
Genus407	Genus406	1	0	0	positive
Genus408	Genus236	1	0	0	positive
Genus408	Genus252	1	0	0	positive
Genus408	Genus303	1	0	0	positive
Genus408	Genus313	1	0	0	positive
Genus408	Genus379	1	0	0	positive
Genus408	Genus405	1	0	0	positive
Genus408	Genus406	1	0	0	positive
Genus408	Genus407	1	0	0	positive
Genus410	Genus268	1	0	0	positive
Genus410	Genus323	1	0	0	positive
Genus410	Genus387	1	0	0	positive
Genus411	Genus268	1	0	0	positive
Genus411	Genus323	1	0	0	positive
Genus411	Genus387	1	0	0	positive
Genus411	Genus410	1	0	0	positive
Genus412	Genus268	1	0	0	positive
Genus412	Genus323	1	0	0	positive
Genus412	Genus387	1	0	0	positive
Genus412	Genus410	1	0	0	positive
Genus412	Genus411	1	0	0	positive
Genus413	Genus268	1	0	0	positive
Genus413	Genus323	1	0	0	positive
Genus413	Genus387	1	0	0	positive
Genus413	Genus410	1	0	0	positive
Genus413	Genus411	1	0	0	positive
Genus413	Genus412	1	0	0	positive
Genus414	Genus268	1	0	0	positive
Genus414	Genus323	1	0	0	positive
Genus414	Genus387	1	0	0	positive
Genus414	Genus410	1	0	0	positive
Genus414	Genus411	1	0	0	positive
Genus414	Genus412	1	0	0	positive
Genus414	Genus413	1	0	0	positive
Genus415	Genus294	1	0	0	positive
Genus415	Genus300	1	0	0	positive
Genus415	Genus329	1	0	0	positive
Genus415	Genus343	1	0	0	positive
Genus415	Genus344	1	0	0	positive
Genus415	Genus345	1	0	0	positive
Genus415	Genus355	1	0	0	positive
Genus415	Genus356	1	0	0	positive
Genus415	Genus357	1	0	0	positive
Genus415	Genus370	1	0	0	positive
Genus415	Genus371	1	0	0	positive
Genus415	Genus383	1	0	0	positive
Genus415	Genus398	1	0	0	positive
Genus415	Genus399	1	0	0	positive
Genus415	Genus400	1	0	0	positive
Genus419	Genus147	1	0	0	positive
Genus419	Genus164	1	0	0	positive
Genus419	Genus212	1	0	0	positive
Genus419	Genus222	1	0	0	positive
Genus419	Genus263	1	0	0	positive
Genus419	Genus270	1	0	0	positive
Genus419	Genus271	1	0	0	positive
Genus419	Genus277	1	0	0	positive
Genus419	Genus286	1	0	0	positive
Genus419	Genus301	1	0	0	positive
Genus419	Genus310	1	0	0	positive
Genus419	Genus322	1	0	0	positive
Genus419	Genus327	1	0	0	positive
Genus419	Genus328	1	0	0	positive
Genus419	Genus333	1	0	0	positive
Genus419	Genus336	1	0	0	positive
Genus419	Genus346	1	0	0	positive
Genus419	Genus359	1	0	0	positive
Genus419	Genus360	1	0	0	positive
Genus419	Genus361	1	0	0	positive
Genus419	Genus362	1	0	0	positive
Genus419	Genus363	1	0	0	positive
Genus419	Genus368	1	0	0	positive
Genus419	Genus372	1	0	0	positive
Genus419	Genus373	1	0	0	positive
Genus419	Genus374	1	0	0	positive
Genus419	Genus375	1	0	0	positive
Genus419	Genus376	1	0	0	positive
Genus419	Genus377	1	0	0	positive
Genus419	Genus401	1	0	0	positive
Genus419	Genus402	1	0	0	positive
Genus419	Genus403	1	0	0	positive
Genus419	Genus404	1	0	0	positive
Genus428	Genus190	1	0	0	positive
Genus428	Genus197	1	0	0	positive
Genus428	Genus298	1	0	0	positive
Genus428	Genus326	1	0	0	positive
Genus428	Genus390	1	0	0	positive
Genus429	Genus190	1	0	0	positive
Genus429	Genus197	1	0	0	positive
Genus429	Genus298	1	0	0	positive
Genus429	Genus326	1	0	0	positive
Genus429	Genus390	1	0	0	positive
Genus429	Genus428	1	0	0	positive
Genus430	Genus190	1	0	0	positive
Genus430	Genus197	1	0	0	positive
Genus430	Genus298	1	0	0	positive
Genus430	Genus326	1	0	0	positive
Genus430	Genus390	1	0	0	positive
Genus430	Genus428	1	0	0	positive
Genus430	Genus429	1	0	0	positive
Genus431	Genus240	0.96875	1.72283e-05	0.00121373	positive
Genus431	Genus266	0.96875	1.72283e-05	0.00121373	positive
Genus431	Genus317	0.96875	1.72283e-05	0.00121373	positive
Genus432	Genus321	1	0	0	positive
Genus432	Genus330	1	0	0	positive
Genus432	Genus342	1	0	0	positive
Genus432	Genus353	1	0	0	positive
Genus432	Genus354	1	0	0	positive
Genus432	Genus366	1	0	0	positive
Genus432	Genus394	1	0	0	positive
Genus432	Genus396	1	0	0	positive
Genus433	Genus321	1	0	0	positive
Genus433	Genus330	1	0	0	positive
Genus433	Genus342	1	0	0	positive
Genus433	Genus353	1	0	0	positive
Genus433	Genus354	1	0	0	positive
Genus433	Genus366	1	0	0	positive
Genus433	Genus394	1	0	0	positive
Genus433	Genus396	1	0	0	positive
Genus433	Genus432	1	0	0	positive
Genus434	Genus294	1	0	0	positive
Genus434	Genus300	1	0	0	positive
Genus434	Genus329	1	0	0	positive
Genus434	Genus343	1	0	0	positive
Genus434	Genus344	1	0	0	positive
Genus434	Genus345	1	0	0	positive
Genus434	Genus355	1	0	0	positive
Genus434	Genus356	1	0	0	positive
Genus434	Genus357	1	0	0	positive
Genus434	Genus370	1	0	0	positive
Genus434	Genus371	1	0	0	positive
Genus434	Genus383	1	0	0	positive
Genus434	Genus398	1	0	0	positive
Genus434	Genus399	1	0	0	positive
Genus434	Genus400	1	0	0	positive
Genus434	Genus415	1	0	0	positive
Genus435	Genus294	1	0	0	positive
Genus435	Genus300	1	0	0	positive
Genus435	Genus329	1	0	0	positive
Genus435	Genus343	1	0	0	positive
Genus435	Genus344	1	0	0	positive
Genus435	Genus345	1	0	0	positive
Genus435	Genus355	1	0	0	positive
Genus435	Genus356	1	0	0	positive
Genus435	Genus357	1	0	0	positive
Genus435	Genus370	1	0	0	positive
Genus435	Genus371	1	0	0	positive
Genus435	Genus383	1	0	0	positive
Genus435	Genus398	1	0	0	positive
Genus435	Genus399	1	0	0	positive
Genus435	Genus400	1	0	0	positive
Genus435	Genus415	1	0	0	positive
Genus435	Genus434	1	0	0	positive
Genus436	Genus294	1	0	0	positive
Genus436	Genus300	1	0	0	positive
Genus436	Genus329	1	0	0	positive
Genus436	Genus343	1	0	0	positive
Genus436	Genus344	1	0	0	positive
Genus436	Genus345	1	0	0	positive
Genus436	Genus355	1	0	0	positive
Genus436	Genus356	1	0	0	positive
Genus436	Genus357	1	0	0	positive
Genus436	Genus370	1	0	0	positive
Genus436	Genus371	1	0	0	positive
Genus436	Genus383	1	0	0	positive
Genus436	Genus398	1	0	0	positive
Genus436	Genus399	1	0	0	positive
Genus436	Genus400	1	0	0	positive
Genus436	Genus415	1	0	0	positive
Genus436	Genus434	1	0	0	positive
Genus436	Genus435	1	0	0	positive
Genus437	Genus294	1	0	0	positive
Genus437	Genus300	1	0	0	positive
Genus437	Genus329	1	0	0	positive
Genus437	Genus343	1	0	0	positive
Genus437	Genus344	1	0	0	positive
Genus437	Genus345	1	0	0	positive
Genus437	Genus355	1	0	0	positive
Genus437	Genus356	1	0	0	positive
Genus437	Genus357	1	0	0	positive
Genus437	Genus370	1	0	0	positive
Genus437	Genus371	1	0	0	positive
Genus437	Genus383	1	0	0	positive
Genus437	Genus398	1	0	0	positive
Genus437	Genus399	1	0	0	positive
Genus437	Genus400	1	0	0	positive
Genus437	Genus415	1	0	0	positive
Genus437	Genus434	1	0	0	positive
Genus437	Genus435	1	0	0	positive
Genus437	Genus436	1	0	0	positive
Genus438	Genus147	1	0	0	positive
Genus438	Genus164	1	0	0	positive
Genus438	Genus212	1	0	0	positive
Genus438	Genus222	1	0	0	positive
Genus438	Genus263	1	0	0	positive
Genus438	Genus270	1	0	0	positive
Genus438	Genus271	1	0	0	positive
Genus438	Genus277	1	0	0	positive
Genus438	Genus286	1	0	0	positive
Genus438	Genus301	1	0	0	positive
Genus438	Genus310	1	0	0	positive
Genus438	Genus322	1	0	0	positive
Genus438	Genus327	1	0	0	positive
Genus438	Genus328	1	0	0	positive
Genus438	Genus333	1	0	0	positive
Genus438	Genus336	1	0	0	positive
Genus438	Genus346	1	0	0	positive
Genus438	Genus359	1	0	0	positive
Genus438	Genus360	1	0	0	positive
Genus438	Genus361	1	0	0	positive
Genus438	Genus362	1	0	0	positive
Genus438	Genus363	1	0	0	positive
Genus438	Genus368	1	0	0	positive
Genus438	Genus372	1	0	0	positive
Genus438	Genus373	1	0	0	positive
Genus438	Genus374	1	0	0	positive
Genus438	Genus375	1	0	0	positive
Genus438	Genus376	1	0	0	positive
Genus438	Genus377	1	0	0	positive
Genus438	Genus401	1	0	0	positive
Genus438	Genus402	1	0	0	positive
Genus438	Genus403	1	0	0	positive
Genus438	Genus404	1	0	0	positive
Genus438	Genus419	1	0	0	positive
Genus439	Genus147	1	0	0	positive
Genus439	Genus164	1	0	0	positive
Genus439	Genus212	1	0	0	positive
Genus439	Genus222	1	0	0	positive
Genus439	Genus263	1	0	0	positive
Genus439	Genus270	1	0	0	positive
Genus439	Genus271	1	0	0	positive
Genus439	Genus277	1	0	0	positive
Genus439	Genus286	1	0	0	positive
Genus439	Genus301	1	0	0	positive
Genus439	Genus310	1	0	0	positive
Genus439	Genus322	1	0	0	positive
Genus439	Genus327	1	0	0	positive
Genus439	Genus328	1	0	0	positive
Genus439	Genus333	1	0	0	positive
Genus439	Genus336	1	0	0	positive
Genus439	Genus346	1	0	0	positive
Genus439	Genus359	1	0	0	positive
Genus439	Genus360	1	0	0	positive
Genus439	Genus361	1	0	0	positive
Genus439	Genus362	1	0	0	positive
Genus439	Genus363	1	0	0	positive
Genus439	Genus368	1	0	0	positive
Genus439	Genus372	1	0	0	positive
Genus439	Genus373	1	0	0	positive
Genus439	Genus374	1	0	0	positive
Genus439	Genus375	1	0	0	positive
Genus439	Genus376	1	0	0	positive
Genus439	Genus377	1	0	0	positive
Genus439	Genus401	1	0	0	positive
Genus439	Genus402	1	0	0	positive
Genus439	Genus403	1	0	0	positive
Genus439	Genus404	1	0	0	positive
Genus439	Genus419	1	0	0	positive
Genus439	Genus438	1	0	0	positive
Genus440	Genus236	1	0	0	positive
Genus440	Genus252	1	0	0	positive
Genus440	Genus303	1	0	0	positive
Genus440	Genus313	1	0	0	positive
Genus440	Genus379	1	0	0	positive
Genus440	Genus405	1	0	0	positive
Genus440	Genus406	1	0	0	positive
Genus440	Genus407	1	0	0	positive
Genus440	Genus408	1	0	0	positive
Genus441	Genus134	1	0	0	positive
Genus441	Genus289	1	0	0	positive
Genus442	Genus134	1	0	0	positive
Genus442	Genus289	1	0	0	positive
Genus442	Genus441	1	0	0	positive
Genus443	Genus9	-0.932337	0.000248221	0.015602	negative
Genus443	Genus30	-0.949289	9.20002e-05	0.00619476	negative
Genus443	Genus77	-0.915386	0.000533717	0.0315453	negative
Genus443	Genus137	-0.932337	0.000248221	0.015602	negative
Genus444	Genus209	1	0	0	positive
Genus444	Genus314	1	0	0	positive
Genus444	Genus365	1	0	0	positive
Genus444	Genus381	1	0	0	positive
Genus445	Genus268	1	0	0	positive
Genus445	Genus323	1	0	0	positive
Genus445	Genus387	1	0	0	positive
Genus445	Genus410	1	0	0	positive
Genus445	Genus411	1	0	0	positive
Genus445	Genus412	1	0	0	positive
Genus445	Genus413	1	0	0	positive
Genus445	Genus414	1	0	0	positive
Genus446	Genus268	1	0	0	positive
Genus446	Genus323	1	0	0	positive
Genus446	Genus387	1	0	0	positive
Genus446	Genus410	1	0	0	positive
Genus446	Genus411	1	0	0	positive
Genus446	Genus412	1	0	0	positive
Genus446	Genus413	1	0	0	positive
Genus446	Genus414	1	0	0	positive
Genus446	Genus445	1	0	0	positive
Genus447	Genus268	1	0	0	positive
Genus447	Genus323	1	0	0	positive
Genus447	Genus387	1	0	0	positive
Genus447	Genus410	1	0	0	positive
Genus447	Genus411	1	0	0	positive
Genus447	Genus412	1	0	0	positive
Genus447	Genus413	1	0	0	positive
Genus447	Genus414	1	0	0	positive
Genus447	Genus445	1	0	0	positive
Genus447	Genus446	1	0	0	positive
Genus465	Genus321	1	0	0	positive
Genus465	Genus330	1	0	0	positive
Genus465	Genus342	1	0	0	positive
Genus465	Genus353	1	0	0	positive
Genus465	Genus354	1	0	0	positive
Genus465	Genus366	1	0	0	positive
Genus465	Genus394	1	0	0	positive
Genus465	Genus396	1	0	0	positive
Genus465	Genus432	1	0	0	positive
Genus465	Genus433	1	0	0	positive
Genus466	Genus321	1	0	0	positive
Genus466	Genus330	1	0	0	positive
Genus466	Genus342	1	0	0	positive
Genus466	Genus353	1	0	0	positive
Genus466	Genus354	1	0	0	positive
Genus466	Genus366	1	0	0	positive
Genus466	Genus394	1	0	0	positive
Genus466	Genus396	1	0	0	positive
Genus466	Genus432	1	0	0	positive
Genus466	Genus433	1	0	0	positive
Genus466	Genus465	1	0	0	positive
Genus467	Genus321	1	0	0	positive
Genus467	Genus330	1	0	0	positive
Genus467	Genus342	1	0	0	positive
Genus467	Genus353	1	0	0	positive
Genus467	Genus354	1	0	0	positive
Genus467	Genus366	1	0	0	positive
Genus467	Genus394	1	0	0	positive
Genus467	Genus396	1	0	0	positive
Genus467	Genus432	1	0	0	positive
Genus467	Genus433	1	0	0	positive
Genus467	Genus465	1	0	0	positive
Genus467	Genus466	1	0	0	positive
Genus468	Genus294	1	0	0	positive
Genus468	Genus300	1	0	0	positive
Genus468	Genus329	1	0	0	positive
Genus468	Genus343	1	0	0	positive
Genus468	Genus344	1	0	0	positive
Genus468	Genus345	1	0	0	positive
Genus468	Genus355	1	0	0	positive
Genus468	Genus356	1	0	0	positive
Genus468	Genus357	1	0	0	positive
Genus468	Genus370	1	0	0	positive
Genus468	Genus371	1	0	0	positive
Genus468	Genus383	1	0	0	positive
Genus468	Genus398	1	0	0	positive
Genus468	Genus399	1	0	0	positive
Genus468	Genus400	1	0	0	positive
Genus468	Genus415	1	0	0	positive
Genus468	Genus434	1	0	0	positive
Genus468	Genus435	1	0	0	positive
Genus468	Genus436	1	0	0	positive
Genus468	Genus437	1	0	0	positive
Genus469	Genus147	1	0	0	positive
Genus469	Genus164	1	0	0	positive
Genus469	Genus212	1	0	0	positive
Genus469	Genus222	1	0	0	positive
Genus469	Genus263	1	0	0	positive
Genus469	Genus270	1	0	0	positive
Genus469	Genus271	1	0	0	positive
Genus469	Genus277	1	0	0	positive
Genus469	Genus286	1	0	0	positive
Genus469	Genus301	1	0	0	positive
Genus469	Genus310	1	0	0	positive
Genus469	Genus322	1	0	0	positive
Genus469	Genus327	1	0	0	positive
Genus469	Genus328	1	0	0	positive
Genus469	Genus333	1	0	0	positive
Genus469	Genus336	1	0	0	positive
Genus469	Genus346	1	0	0	positive
Genus469	Genus359	1	0	0	positive
Genus469	Genus360	1	0	0	positive
Genus469	Genus361	1	0	0	positive
Genus469	Genus362	1	0	0	positive
Genus469	Genus363	1	0	0	positive
Genus469	Genus368	1	0	0	positive
Genus469	Genus372	1	0	0	positive
Genus469	Genus373	1	0	0	positive
Genus469	Genus374	1	0	0	positive
Genus469	Genus375	1	0	0	positive
Genus469	Genus376	1	0	0	positive
Genus469	Genus377	1	0	0	positive
Genus469	Genus401	1	0	0	positive
Genus469	Genus402	1	0	0	positive
Genus469	Genus403	1	0	0	positive
Genus469	Genus404	1	0	0	positive
Genus469	Genus419	1	0	0	positive
Genus469	Genus438	1	0	0	positive
Genus469	Genus439	1	0	0	positive
Genus470	Genus236	1	0	0	positive
Genus470	Genus252	1	0	0	positive
Genus470	Genus303	1	0	0	positive
Genus470	Genus313	1	0	0	positive
Genus470	Genus379	1	0	0	positive
Genus470	Genus405	1	0	0	positive
Genus470	Genus406	1	0	0	positive
Genus470	Genus407	1	0	0	positive
Genus470	Genus408	1	0	0	positive
Genus470	Genus440	1	0	0	positive
Genus471	Genus236	1	0	0	positive
Genus471	Genus252	1	0	0	positive
Genus471	Genus303	1	0	0	positive
Genus471	Genus313	1	0	0	positive
Genus471	Genus379	1	0	0	positive
Genus471	Genus405	1	0	0	positive
Genus471	Genus406	1	0	0	positive
Genus471	Genus407	1	0	0	positive
Genus471	Genus408	1	0	0	positive
Genus471	Genus440	1	0	0	positive
Genus471	Genus470	1	0	0	positive
Genus472	Genus134	1	0	0	positive
Genus472	Genus289	1	0	0	positive
Genus472	Genus441	1	0	0	positive
Genus472	Genus442	1	0	0	positive
